# Supplementary material for: 4,9,12,15-Tetra­oxa-3,5,8,10,14,16-hexa­aza­tetra­cyclo­[11.3.0.02,6.07,11]hexa­deca-1(16),2,5,7,10,13-hexaen-3-ium-3-olate monohydrate
Source: Acta Crystallogr Sect E Struct Rep Online. 2012 Feb 29;68(Pt 3):o869. doi: 10.1107/S160053681200774X (PMC3297919; doi:10.1107/S160053681200774X)
Supplement: Supplementary file 2 [file e-68-0o869-Isup2.hkl]

# 
# h,k,l, Fc-squared, Fo-squared, sigma(Fo-squared) and status flag 
# 
data_I
_shelx_title ' 11072_ZYS_0m in P2(1)/c' 
_shelx_refln_list_code          4 
_shelx_F_calc_maximum      179.20 
_exptl_crystal_F_000       512.00 
_reflns_d_resolution_high  0.7529 
 
loop_ 
 _symmetry_equiv_pos_as_xyz 
 'x, y, z' 
 '-x, y+1/2, -z+1/2' 
 '-x, -y, -z' 
 'x, -y-1/2, z-1/2' 
 
_cell_length_a     9.3236 
_cell_length_b     9.7273 
_cell_length_c    10.3909 
_cell_angle_alpha  90.000 
_cell_angle_beta  106.305 
_cell_angle_gamma  90.000 
 
_shelx_F_squared_multiplier     1.000 
 
loop_ 
 _refln_index_h 
 _refln_index_k 
 _refln_index_l 
 _refln_F_squared_calc 
 _refln_F_squared_meas 
 _refln_F_squared_sigma 
 _refln_observed_status 
   1   0   0      922.58      925.42     26.72 o 
   2   0   0       13.12       13.12      0.38 o 
   3   0   0     2433.11     2271.36     58.63 o 
   4   0   0     1104.79     1114.33     23.21 o 
   5   0   0      415.08      469.39      9.85 o 
   6   0   0      830.60      885.69     18.50 o 
   7   0   0     1010.88     1002.72     20.97 o 
   8   0   0       17.70       20.07      0.95 o 
   9   0   0        5.02        4.56      0.57 o 
  10   0   0       44.36       41.48      2.14 o 
  11   0   0        6.65        5.08      1.07 o 
   1   1   0     2628.39     2586.48     55.02 o 
   2   1   0      277.91      258.19      4.39 o 
   3   1   0     1619.95     1599.83     27.06 o 
   4   1   0        0.56        4.64      0.54 o 
   5   1   0      311.55      323.92      4.89 o 
   6   1   0        2.02        5.36      0.46 o 
   7   1   0       53.54       55.71      1.07 o 
   8   1   0        0.03        1.07      0.27 o 
   9   1   0       16.68       16.12      0.82 o 
  10   1   0        5.73        6.74      0.71 o 
  11   1   0        1.57        1.61      0.80 o 
   0   2   0     6628.29     6878.69    215.50 o 
   1   2   0      233.14      248.45      3.69 o 
   2   2   0     3453.03     3430.37     50.39 o 
   3   2   0      262.20      213.86      3.18 o 
   4   2   0      521.31      480.30      7.10 o 
   5   2   0     1012.48     1059.73     15.61 o 
   6   2   0      285.69      295.22      4.48 o 
   7   2   0       14.35       10.26      0.66 o 
   8   2   0      258.94      240.53      5.39 o 
   9   2   0      166.63      177.49      4.16 o 
  10   2   0        2.50        1.61      0.57 o 
  11   2   0        0.00        0.27      0.80 o 
   1   3   0     2712.80     2633.52     38.81 o 
   2   3   0       87.43       79.07      1.28 o 
   3   3   0      854.42      849.41     12.46 o 
   4   3   0       36.75       34.84      0.97 o 
   5   3   0      107.96      104.62      1.70 o 
   6   3   0      136.30      133.61      2.17 o 
   7   3   0       77.10       72.96      1.89 o 
   8   3   0       90.70       93.82      2.46 o 
   9   3   0        0.23        0.80      0.80 o 
  10   3   0        2.78        2.97      0.57 o 
  11   3   0        1.07        0.67      0.57 o 
   0   4   0     4579.68     4675.25    139.99 o 
   1   4   0       41.86       39.93      1.16 o 
   2   4   0      136.71      156.66      4.29 o 
   3   4   0      418.93      415.79      6.20 o 
   4   4   0        1.83        0.80      0.19 o 
   5   4   0       16.95       20.16      1.07 o 
   6   4   0       56.95       55.94      1.51 o 
   7   4   0        0.17       -0.38      0.38 o 
   8   4   0      160.57      165.75      3.88 o 
   9   4   0        8.98       12.15      1.03 o 
  10   4   0       14.38       14.63      1.61 o 
  11   4   0        6.37        3.21      1.07 o 
   2   5   0       23.18       28.08      0.56 o 
   3   5   0      238.29      241.98      4.45 o 
   4   5   0      215.97      222.30      4.02 o 
   5   5   0       27.85       25.26      1.61 o 
   6   5   0      120.94      125.27      3.03 o 
   7   5   0       71.54       69.06      1.89 o 
   8   5   0       61.81       65.84      1.89 o 
   9   5   0       20.35       20.78      1.14 o 
  10   5   0        4.92        4.82      1.07 o 
   0   6   0      314.16      335.67      7.29 o 
   1   6   0       61.16       54.41      0.96 o 
   2   6   0      134.30      135.29      1.96 o 
   3   6   0      393.14      397.50      6.96 o 
   4   6   0      820.41      829.17     14.30 o 
   5   6   0      618.94      608.70     14.74 o 
   6   6   0        7.08        7.15      0.76 o 
   7   6   0      103.01      100.77      2.65 o 
   8   6   0       16.92       19.25      1.47 o 
   9   6   0       14.60       14.42      1.20 o 
  10   6   0       13.18       13.11      1.61 o 
   1   7   0      449.55      476.77      7.23 o 
   2   7   0      132.03      134.87      2.23 o 
   3   7   0      182.53      191.25      3.50 o 
   4   7   0        5.52        7.16      0.62 o 
   5   7   0        1.69        1.97      0.36 o 
   6   7   0        1.54        1.07      0.57 o 
   7   7   0       24.87       24.25      1.14 o 
   8   7   0        0.03        0.13      0.57 o 
   9   7   0        1.94        2.46      0.57 o 
   0   8   0       30.10       26.83      1.61 o 
   1   8   0        8.12        7.36      0.62 o 
   2   8   0       63.71       64.89      1.53 o 
   3   8   0      116.56      112.50      1.97 o 
   4   8   0        4.51        4.01      0.57 o 
   5   8   0        0.06        0.54      0.54 o 
   6   8   0      125.75      121.12      3.03 o 
   7   8   0        2.39        3.04      0.57 o 
   8   8   0       14.42       15.15      1.14 o 
   9   8   0        0.20       -0.80      0.80 o 
   1   9   0       85.35       85.62      1.95 o 
   2   9   0        0.40        0.07      0.34 o 
   3   9   0       33.29       33.27      1.13 o 
   4   9   0       42.08       40.66      1.22 o 
   5   9   0      214.88      215.42      4.82 o 
   6   9   0        0.23        1.74      0.57 o 
   7   9   0        6.26        9.91      0.95 o 
   8   9   0      113.84      118.57      4.55 o 
   0  10   0       32.90       31.58      2.14 o 
   1  10   0        6.05        4.55      0.64 o 
   2  10   0        0.39        0.42      0.39 o 
   3  10   0        1.51        1.87      0.50 o 
   4  10   0       48.54       45.21      1.32 o 
   5  10   0      117.73      121.83      2.68 o 
   6  10   0        0.05        1.07      0.80 o 
   1  11   0        0.03        0.94      0.57 o 
   2  11   0        4.05        3.65      0.64 o 
   3  11   0        4.28        4.40      0.52 o 
   4  11   0       32.46       33.85      1.28 o 
   5  11   0       15.02       17.15      1.00 o 
   6  11   0        3.96        2.94      1.34 o 
   0  12   0       21.01       19.53      1.87 o 
   1  12   0       27.20       23.55      1.51 o 
   2  12   0       46.47       45.90      1.89 o 
   3  12   0       31.23       31.28      1.60 o 
   4  12   0        0.64        0.92      0.64 o 
 -11   1   1        3.83        2.14      0.80 o 
 -10   1   1       19.41       20.07      1.14 o 
  -9   1   1      435.66      412.46      7.32 o 
  -8   1   1      433.67      413.43      7.82 o 
  -7   1   1      150.17      168.19      2.67 o 
  -6   1   1       94.74       88.67      1.47 o 
  -5   1   1      254.75      270.69      4.08 o 
  -4   1   1      435.42      460.67     19.00 o 
  -3   1   1       12.17       13.25      0.53 o 
  -2   1   1     1667.06     1699.91     28.82 o 
  -1   1   1     1453.87     1466.81     42.60 o 
   0   1   1      176.45      197.50      5.90 o 
   1   1   1     1745.38     1653.88     29.11 o 
   2   1   1     3572.13     3606.93     73.85 o 
   3   1   1       17.37       15.95      0.67 o 
   4   1   1     1111.13     1210.07     20.39 o 
   5   1   1      664.32      678.19     10.06 o 
   6   1   1       14.28       12.81      0.65 o 
   7   1   1        2.05        2.21      0.31 o 
   8   1   1       93.25      100.80      1.77 o 
   9   1   1      180.47      175.32      3.35 o 
  10   1   1       18.60       17.02      1.14 o 
  11   1   1        3.56        2.68      0.80 o 
 -11   2   1        0.70       -0.27      0.80 o 
 -10   2   1        0.34        0.40      0.57 o 
  -9   2   1       32.10       41.09      1.51 o 
  -8   2   1      105.72      104.92      2.65 o 
  -7   2   1       49.61       45.36      1.32 o 
  -6   2   1        5.96        7.63      0.60 o 
  -5   2   1       59.51       64.69      1.33 o 
  -4   2   1       34.54       25.51      0.49 o 
  -3   2   1      859.69      899.35     13.18 o 
  -2   2   1      265.28      257.83      4.44 o 
  -1   2   1     3032.73     3024.61     51.00 o 
   0   2   1       10.10       12.85      0.54 o 
   1   2   1     1037.16     1078.82     22.62 o 
   2   2   1     1488.94     1494.04     25.33 o 
   3   2   1        3.12        6.39      0.46 o 
   4   2   1       20.05       20.08      1.05 o 
   5   2   1      432.96      452.89      6.77 o 
   6   2   1        0.50        0.27      0.35 o 
   7   2   1      324.91      318.91      5.62 o 
   8   2   1      188.29      179.24      4.16 o 
   9   2   1       33.39       33.08      1.32 o 
  10   2   1        6.62        6.48      0.84 o 
  11   2   1        4.70        7.14      1.74 o 
 -11   3   1        3.67        3.11      0.64 o 
 -10   3   1       23.70       24.38      2.01 o 
  -9   3   1      277.54      264.44      5.96 o 
  -8   3   1        0.03        0.32      0.45 o 
  -7   3   1       52.24       49.91      1.51 o 
  -6   3   1       13.95       11.72      0.94 o 
  -5   3   1      668.49      695.97     10.29 o 
  -4   3   1      847.55      889.04     13.18 o 
  -3   3   1      148.95      145.43      2.63 o 
  -2   3   1     2060.79     2103.74     36.08 o 
  -1   3   1      148.69      133.05      3.14 o 
   0   3   1     8954.42     9106.63    320.24 o 
   1   3   1      579.54      600.21     12.53 o 
   2   3   1        0.03        0.62      0.15 o 
   3   3   1     1614.41     1660.39     21.84 o 
   4   3   1      632.65      686.38     10.12 o 
   5   3   1        8.36       12.60      0.45 o 
   6   3   1        2.11        4.69      0.54 o 
   7   3   1       38.38       33.76      1.22 o 
   8   3   1      106.46      106.78      2.74 o 
   9   3   1       47.69       44.97      1.51 o 
  10   3   1       10.74       12.58      0.95 o 
  11   3   1        3.80        3.31      0.64 o 
 -11   4   1        4.19        3.51      1.07 o 
 -10   4   1        0.10        0.00      0.80 o 
  -9   4   1       19.96       20.25      1.14 o 
  -8   4   1      160.29      160.22      3.79 o 
  -7   4   1      204.91      199.87      4.54 o 
  -6   4   1       14.61       12.48      0.76 o 
  -5   4   1      243.93      249.54      5.39 o 
  -4   4   1      409.75      409.51      8.05 o 
  -3   4   1       40.39       33.30      0.77 o 
  -2   4   1        4.77        4.22      0.20 o 
  -1   4   1      147.33      143.45      2.62 o 
   0   4   1        3.44        7.36      0.79 o 
   1   4   1       17.56       20.30      1.02 o 
   2   4   1        0.07        2.47      0.18 o 
   3   4   1      466.57      504.34      7.50 o 
   4   4   1       30.54       33.41      0.81 o 
   5   4   1      489.33      471.94      8.15 o 
   6   4   1        1.30        0.27      0.38 o 
   7   4   1      197.03      190.49      4.35 o 
   8   4   1       54.30       53.27      1.70 o 
   9   4   1      196.52      208.29      4.82 o 
  10   4   1        6.41        7.65      0.95 o 
  11   4   1        0.49        0.00      0.80 o 
 -11   5   1        2.89        2.41      0.80 o 
 -10   5   1        0.25        0.00      1.07 o 
  -9   5   1        3.54        2.27      0.57 o 
  -8   5   1        6.99        8.43      1.07 o 
  -7   5   1       39.63       38.46      1.47 o 
  -6   5   1        1.35        0.80      0.38 o 
  -5   5   1        0.27        0.67      0.38 o 
  -4   5   1      102.70      105.90      2.01 o 
  -3   5   1      203.77      204.99      3.66 o 
  -2   5   1      200.46      189.76      4.06 o 
  -1   5   1       40.83       42.39      0.94 o 
   0   5   1      447.97      426.18      5.25 o 
   1   5   1      732.77      745.28     17.46 o 
   2   5   1      109.84      101.35      1.93 o 
   3   5   1      131.88      130.78      2.20 o 
   4   5   1       22.84       21.83      0.56 o 
   5   5   1      993.45     1015.01     21.25 o 
   6   5   1        0.69        0.40      0.38 o 
   7   5   1       93.07       84.85      2.27 o 
   8   5   1        0.14        0.27      0.57 o 
   9   5   1       18.66       19.69      1.22 o 
  10   5   1        2.84        3.57      0.64 o 
 -10   6   1       15.13       15.10      1.34 o 
  -9   6   1        8.86       10.66      1.03 o 
  -8   6   1        1.82        1.47      0.67 o 
  -7   6   1      122.59      118.37      3.03 o 
  -6   6   1       16.13       19.94      0.95 o 
  -5   6   1      375.61      390.53      8.43 o 
  -4   6   1       16.29       14.78      0.93 o 
  -3   6   1      292.46      310.86      5.51 o 
  -2   6   1       43.29       49.07      0.83 o 
  -1   6   1      165.44      180.32      2.53 o 
   0   6   1      526.83      546.82      7.31 o 
   1   6   1      326.66      337.24      4.57 o 
   2   6   1       62.62       66.80      1.20 o 
   3   6   1        2.42        2.69      0.31 o 
   4   6   1       35.94       34.01      1.33 o 
   5   6   1       23.52       26.37      1.03 o 
   6   6   1       18.99       15.48      1.87 o 
   7   6   1        2.64        3.21      0.80 o 
   8   6   1       18.03       18.11      1.14 o 
   9   6   1       37.31       36.06      2.68 o 
  10   6   1        3.20        1.34      0.80 o 
 -10   7   1        3.52        1.34      0.80 o 
  -9   7   1       19.73       22.76      1.32 o 
  -8   7   1       18.87       18.62      1.61 o 
  -7   7   1        9.89       11.50      1.20 o 
  -6   7   1       51.14       50.19      1.51 o 
  -5   7   1      142.48      144.10      3.36 o 
  -4   7   1      105.35      107.74      2.16 o 
  -3   7   1        0.94        1.30      0.27 o 
  -2   7   1       15.78       18.80      0.61 o 
  -1   7   1        3.20        4.19      0.35 o 
   0   7   1       20.58       25.07      0.73 o 
   1   7   1       73.43       77.13      1.24 o 
   2   7   1       19.46       17.31      0.52 o 
   3   7   1        1.34        2.26      0.31 o 
   4   7   1        2.36        2.94      0.31 o 
   5   7   1       10.07        6.82      1.07 o 
   6   7   1       14.61       13.11      0.95 o 
   7   7   1        0.47        0.96      0.54 o 
   8   7   1        7.02        8.00      0.95 o 
   9   7   1        0.01       -0.80      0.80 o 
  -9   8   1        1.01        0.54      0.80 o 
  -8   8   1        1.79        3.21      0.76 o 
  -7   8   1       53.41       51.65      1.70 o 
  -6   8   1       46.48       42.90      1.87 o 
  -5   8   1      127.02      135.70      4.79 o 
  -4   8   1        5.42        8.20      0.68 o 
  -3   8   1        4.19        5.06      1.01 o 
  -2   8   1        6.25        5.52      0.64 o 
  -1   8   1      340.19      345.46      6.18 o 
   0   8   1       13.00       10.72      1.13 o 
   1   8   1       83.87       79.48      1.49 o 
   2   8   1       43.77       43.54      1.18 o 
   3   8   1       13.85       14.74      0.66 o 
   4   8   1       34.12       35.35      1.02 o 
   5   8   1       31.16       29.36      1.97 o 
   6   8   1      188.18      188.07      4.35 o 
   7   8   1       13.23       12.44      0.95 o 
   8   8   1        7.46        8.06      0.95 o 
   9   8   1        0.53        0.00      0.80 o 
  -8   9   1        1.45        0.54      0.80 o 
  -7   9   1        9.77       11.64      1.14 o 
  -6   9   1       14.70       16.73      1.14 o 
  -5   9   1       26.52       26.11      0.92 o 
  -4   9   1       61.63       63.74      1.63 o 
  -3   9   1       11.84       12.10      1.03 o 
  -2   9   1        2.91        2.11      0.56 o 
  -1   9   1       59.86       56.00      1.44 o 
   0   9   1       67.18       71.60      2.08 o 
   1   9   1        6.29        7.80      0.95 o 
   2   9   1       25.30       25.15      0.97 o 
   3   9   1       32.32       31.03      1.33 o 
   4   9   1        4.05        4.48      0.50 o 
   5   9   1        7.50       12.16      1.04 o 
   6   9   1        3.15        4.03      0.57 o 
   7   9   1        3.71        3.48      0.57 o 
   8   9   1        0.07        1.07      0.80 o 
  -6  10   1       81.80       89.53      2.74 o 
  -5  10   1        0.08        1.09      0.50 o 
  -4  10   1       14.73       14.36      0.84 o 
  -3  10   1      137.56      136.79      2.83 o 
  -2  10   1       12.60        9.99      0.99 o 
  -1  10   1        0.07        0.27      0.44 o 
   0  10   1        0.24       -0.54      0.57 o 
   1  10   1      240.80      245.53      5.87 o 
   2  10   1       61.09       63.84      1.69 o 
   3  10   1        0.40        0.42      0.39 o 
   4  10   1        6.27        7.29      0.84 o 
   5  10   1       15.48       17.15      1.00 o 
   6  10   1       18.77       18.46      1.61 o 
   7  10   1       18.01       18.73      1.61 o 
  -6  11   1       53.12       54.86      3.21 o 
  -5  11   1       30.76       33.05      1.32 o 
  -4  11   1        0.31        0.27      0.50 o 
  -3  11   1       18.13       19.57      1.46 o 
  -2  11   1        4.59        3.69      0.50 o 
  -1  11   1       32.76       29.89      1.51 o 
   0  11   1        0.83        0.40      0.57 o 
   1  11   1        6.99        6.84      0.94 o 
   2  11   1       18.67       17.55      1.22 o 
   3  11   1        3.14        3.21      0.64 o 
   4  11   1        4.24        3.66      0.50 o 
   5  11   1        0.64        0.39      0.50 o 
  -4  12   1       10.87       10.52      1.18 o 
  -3  12   1       13.30       12.95      1.22 o 
  -2  12   1       12.47       11.63      1.74 o 
  -1  12   1       10.46        9.90      1.22 o 
   0  12   1        1.55        1.11      0.67 o 
   1  12   1        0.52        0.13      0.57 o 
   2  12   1       15.12       17.70      1.41 o 
   3  12   1       17.77       18.58      1.41 o 
   4  12   1        9.91        9.28      1.14 o 
 -12   0   2       11.62       16.59      1.87 o 
 -11   0   2        0.67        0.00      0.80 o 
 -10   0   2       26.12       26.49      1.61 o 
  -9   0   2      636.44      673.79     20.64 o 
  -8   0   2      535.23      515.09     10.99 o 
  -7   0   2       49.77       56.35      1.51 o 
  -6   0   2     1493.10     1590.01     33.00 o 
  -5   0   2      263.62      285.97      6.15 o 
  -4   0   2       10.18       13.93      0.94 o 
  -3   0   2     3250.51     3251.34     67.56 o 
  -2   0   2     3235.27     3099.22     64.42 o 
  -1   0   2        0.92        1.87      0.27 o 
   0   0   2     1287.43     1211.68     64.90 o 
   1   0   2      941.33      933.48     27.26 o 
   2   0   2     2806.22     2598.57     75.27 o 
   3   0   2      663.09      704.10     20.41 o 
   4   0   2     2915.36     2913.07     84.55 o 
   5   0   2      878.48      850.99     17.74 o 
   6   0   2       10.19       12.04      1.07 o 
   7   0   2      269.66      250.55      5.58 o 
   8   0   2       64.73       62.24      1.79 o 
   9   0   2       30.28       38.56      1.32 o 
  10   0   2        2.20        2.94      0.80 o 
  11   0   2        0.00        0.27      0.80 o 
 -12   1   2       29.99       48.97      2.68 o 
 -11   1   2        2.16        0.80      0.80 o 
 -10   1   2        0.99        1.34      0.57 o 
  -9   1   2      120.75      122.15      2.52 o 
  -8   1   2       28.00       36.17      1.08 o 
  -7   1   2       42.54       41.29      0.86 o 
  -6   1   2       14.51       18.71      1.12 o 
  -5   1   2      414.43      438.50      6.56 o 
  -4   1   2      257.05      308.34      4.62 o 
  -3   1   2     1046.59     1058.16     15.48 o 
  -2   1   2      574.97      543.54      9.01 o 
  -1   1   2     1796.69     1754.03     26.02 o 
   0   1   2      222.20      213.36      3.18 o 
   1   1   2     2457.93     2299.31     38.88 o 
   2   1   2      590.74      535.31     16.12 o 
   3   1   2      157.95      138.94      3.35 o 
   4   1   2      107.47       88.28      2.54 o 
   5   1   2       24.74       24.13      0.59 o 
   6   1   2       28.03       25.12      0.67 o 
   7   1   2        1.45        2.05      0.27 o 
   8   1   2        1.13        1.28      0.31 o 
   9   1   2        2.88        3.48      0.40 o 
  10   1   2        0.68        0.13      0.57 o 
  11   1   2        0.19        0.54      0.80 o 
 -12   2   2        1.93        4.55      1.07 o 
 -11   2   2        3.77        1.61      0.80 o 
 -10   2   2       36.16       37.05      1.41 o 
  -9   2   2       25.85       19.96      1.14 o 
  -8   2   2        3.74        4.42      0.57 o 
  -7   2   2      245.14      244.47      5.39 o 
  -6   2   2      409.57      461.40      7.93 o 
  -5   2   2      178.00      190.14      2.91 o 
  -4   2   2      239.79      282.22      4.22 o 
  -3   2   2       65.92       52.17      1.89 o 
  -2   2   2        6.48       10.99      0.31 o 
  -1   2   2       32.34       36.70      1.32 o 
   0   2   2    32113.04    30430.37   1262.71 o 
   1   2   2       54.91       48.30      1.08 o 
   2   2   2      114.60      137.03      2.42 o 
   3   2   2     2163.41     2137.67     43.88 o 
   4   2   2      140.38      131.62      3.50 o 
   5   2   2      312.45      284.53      4.35 o 
   6   2   2      115.73      114.70      4.36 o 
   7   2   2       69.96       71.12      1.55 o 
   8   2   2       31.76       33.00      1.02 o 
   9   2   2       13.43       20.64      1.14 o 
  10   2   2       10.35        9.43      0.95 o 
  11   2   2        7.81        7.76      1.34 o 
 -11   3   2        1.78        2.35      0.64 o 
 -10   3   2        2.72        3.56      0.57 o 
  -9   3   2       11.24        6.61      0.84 o 
  -8   3   2      127.52      143.93      3.50 o 
  -7   3   2      284.55      287.46      5.15 o 
  -6   3   2        0.62        0.94      0.40 o 
  -5   3   2      573.67      629.54     10.89 o 
  -4   3   2     1867.54     1996.22     34.00 o 
  -3   3   2      599.13      638.60     11.09 o 
  -2   3   2      306.79      300.64      4.52 o 
  -1   3   2       12.27       18.53      0.99 o 
   0   3   2    25194.96    25919.60    453.19 o 
   1   3   2     1772.93     1808.91     30.64 o 
   2   3   2       65.81       73.62      1.39 o 
   3   3   2      443.77      480.44      9.95 o 
   4   3   2      555.61      533.66      8.12 o 
   5   3   2     1138.07     1183.58     17.45 o 
   6   3   2      232.93      235.37      4.22 o 
   7   3   2      270.81      265.37      4.79 o 
   8   3   2        0.59        0.91      0.45 o 
   9   3   2       34.68       38.95      1.51 o 
  10   3   2        4.71        6.10      1.07 o 
 -11   4   2        0.06       -0.13      0.67 o 
 -10   4   2        0.55       -0.13      0.94 o 
  -9   4   2       62.74       69.45      2.08 o 
  -8   4   2        0.02       -0.45      0.45 o 
  -7   4   2       34.91       32.84      1.22 o 
  -6   4   2      191.01      204.40      4.64 o 
  -5   4   2      136.96      139.37      3.22 o 
  -4   4   2      234.37      236.28      4.18 o 
  -3   4   2      125.78       99.91      1.61 o 
  -2   4   2        7.59       12.15      0.73 o 
  -1   4   2     1238.77     1289.42     17.05 o 
   0   4   2      593.26      637.30      8.45 o 
   1   4   2      908.66      985.02     16.70 o 
   2   4   2       25.68       23.29      0.76 o 
   3   4   2      207.45      209.40      3.21 o 
   4   4   2      419.75      400.00      6.91 o 
   5   4   2        2.97        6.02      0.55 o 
   6   4   2      102.58       94.36      1.90 o 
   7   4   2       65.76       63.03      1.89 o 
   8   4   2        4.87        3.21      0.80 o 
   9   4   2       17.81       21.03      1.14 o 
  10   4   2       12.41       11.41      1.07 o 
 -11   5   2        1.78        1.34      0.80 o 
 -10   5   2        0.05        0.00      0.57 o 
  -9   5   2        9.11        6.92      1.34 o 
  -8   5   2      127.64      117.91      3.03 o 
  -7   5   2        5.75        5.38      0.94 o 
  -6   5   2      109.14      112.64      2.74 o 
  -5   5   2      162.68      164.25      3.79 o 
  -4   5   2       82.13       71.43      1.49 o 
  -3   5   2      534.06      536.19      9.24 o 
  -2   5   2      884.51      925.60     12.25 o 
  -1   5   2      409.35      404.46      5.46 o 
   0   5   2      764.30      793.41     10.51 o 
   1   5   2       52.29       46.65      1.22 o 
   2   5   2       54.46       63.16      2.41 o 
   3   5   2       19.24       12.06      0.62 o 
   4   5   2       69.12       69.16      1.27 o 
   5   5   2      160.83      153.06      2.83 o 
   6   5   2       19.44       14.59      0.95 o 
   7   5   2        1.73        2.22      0.80 o 
   8   5   2      133.87      134.14      3.31 o 
   9   5   2        3.30        3.84      0.64 o 
  10   5   2        1.31        1.34      0.80 o 
 -10   6   2        0.05       -0.40      0.57 o 
  -9   6   2        5.18        5.37      0.76 o 
  -8   6   2      109.04      109.34      2.84 o 
  -7   6   2       48.37       49.24      1.70 o 
  -6   6   2       68.44       75.11      2.08 o 
  -5   6   2      168.86      173.89      3.98 o 
  -4   6   2        1.82        1.34      0.31 o 
  -3   6   2      236.22      228.07      3.61 o 
  -2   6   2        0.17        0.31      0.17 o 
  -1   6   2      969.39      955.66     12.68 o 
   0   6   2       90.76       90.49      1.57 o 
   1   6   2      437.53      417.79      5.63 o 
   2   6   2       71.19       69.38      1.23 o 
   3   6   2       15.32       13.32      0.87 o 
   4   6   2        8.85        5.38      0.94 o 
   5   6   2      114.13       98.81      4.15 o 
   6   6   2      137.81      126.81      3.12 o 
   7   6   2       20.85       20.76      1.03 o 
   8   6   2      148.26      149.30      3.69 o 
   9   6   2        0.77        0.67      0.57 o 
 -10   7   2        1.48        0.27      0.80 o 
  -9   7   2       12.66       16.07      1.14 o 
  -8   7   2      458.33      480.53     10.51 o 
  -7   7   2       82.62       84.98      2.68 o 
  -6   7   2       20.34       20.75      1.14 o 
  -5   7   2       10.79        8.36      0.84 o 
  -4   7   2      296.59      281.19      5.05 o 
  -3   7   2      144.95      145.12      2.44 o 
  -2   7   2      167.77      169.36      2.74 o 
  -1   7   2       22.60       25.67      0.81 o 
   0   7   2      228.83      229.48      3.64 o 
   1   7   2       11.13       11.56      0.61 o 
   2   7   2      103.23      102.63      1.77 o 
   3   7   2        0.01        0.13      0.22 o 
   4   7   2       11.18       13.03      0.66 o 
   5   7   2      452.02      437.43     10.58 o 
   6   7   2        0.09        1.07      0.38 o 
   7   7   2        0.12        0.40      0.57 o 
   8   7   2        9.59       11.26      0.95 o 
   9   7   2        2.41        3.48      1.07 o 
  -9   8   2        7.28        5.35      1.07 o 
  -8   8   2       28.41       33.22      1.51 o 
  -7   8   2       65.75       70.59      2.27 o 
  -6   8   2       59.40       57.15      1.89 o 
  -5   8   2       48.62       44.61      1.24 o 
  -4   8   2       13.51       15.97      0.79 o 
  -3   8   2      105.60      100.18      2.10 o 
  -2   8   2        5.63        4.28      0.45 o 
  -1   8   2        0.00       -0.27      0.31 o 
   0   8   2        8.54       10.23      0.71 o 
   1   8   2        3.25        3.21      0.57 o 
   2   8   2        0.92        1.34      0.27 o 
   3   8   2        0.03        0.36      0.31 o 
   4   8   2      111.42      105.43      2.21 o 
   5   8   2      276.19      279.04      5.55 o 
   6   8   2       19.45       20.14      1.03 o 
   7   8   2        5.99        5.77      0.80 o 
   8   8   2       16.77       21.94      1.61 o 
  -8   9   2        3.85        1.34      1.07 o 
  -7   9   2       37.76       40.68      1.74 o 
  -6   9   2       40.00       42.31      1.60 o 
  -5   9   2       14.57       14.56      0.90 o 
  -4   9   2      198.20      191.65      3.76 o 
  -3   9   2      152.70      150.84      3.03 o 
  -2   9   2       22.25       22.75      0.97 o 
  -1   9   2        3.12        3.30      0.45 o 
   0   9   2        5.26        5.56      0.93 o 
   1   9   2       67.04       65.97      2.08 o 
   2   9   2      143.73      143.26      2.88 o 
   3   9   2       21.22       21.55      0.90 o 
   4   9   2        2.66        2.82      0.57 o 
   5   9   2        8.50       10.04      0.77 o 
   6   9   2        5.33        3.66      0.57 o 
   7   9   2        1.82        2.14      0.80 o 
  -7  10   2        0.40       -0.27      1.34 o 
  -6  10   2       11.37       10.81      1.22 o 
  -5  10   2        2.07        2.49      0.50 o 
  -4  10   2        0.47        0.68      0.41 o 
  -3  10   2       12.88       13.69      1.71 o 
  -2  10   2        1.83        1.36      0.50 o 
  -1  10   2       66.25       65.43      1.64 o 
   0  10   2       17.93       17.16      1.14 o 
   1  10   2       24.39       22.53      2.68 o 
   2  10   2        1.61        2.52      0.64 o 
   3  10   2       22.84       20.71      0.97 o 
   4  10   2        1.16        1.31      0.50 o 
   5  10   2        0.09        0.48      0.45 o 
   6  10   2       23.29       28.63      1.87 o 
  -6  11   2       31.07       31.58      2.68 o 
  -5  11   2        0.88        0.43      0.69 o 
  -4  11   2       11.59       11.77      1.22 o 
  -3  11   2        0.43        0.73      0.50 o 
  -2  11   2        0.48        0.15      0.50 o 
  -1  11   2        0.97        0.40      0.57 o 
   0  11   2       19.86       20.01      1.32 o 
   1  11   2       73.14       75.22      2.36 o 
   2  11   2       31.18       30.59      1.61 o 
   3  11   2       24.42       23.93      1.41 o 
   4  11   2        2.93        3.18      0.50 o 
   5  11   2       31.46       31.78      1.25 o 
  -4  12   2        0.22        0.07      0.69 o 
  -3  12   2       28.26       32.54      1.60 o 
  -2  12   2        1.81       -0.27      1.07 o 
  -1  12   2        0.07       -0.64      0.64 o 
   0  12   2        0.00        0.00      0.64 o 
   1  12   2      117.94      117.72      3.31 o 
   2  12   2        0.55        0.67      0.76 o 
   3  12   2        2.66        3.25      0.76 o 
 -12   1   3        4.96        8.83      1.61 o 
 -11   1   3        3.76        3.13      0.57 o 
 -10   1   3       16.60       21.46      1.14 o 
  -9   1   3      218.23      197.34      4.73 o 
  -8   1   3      460.22      445.30      7.89 o 
  -7   1   3       14.24       17.29      0.71 o 
  -6   1   3        3.88        2.83      0.20 o 
  -5   1   3       90.40       99.56      2.16 o 
  -4   1   3      734.39      713.01     12.09 o 
  -3   1   3      211.04      184.12      5.26 o 
  -2   1   3      524.67      520.44      7.65 o 
  -1   1   3     2344.03     2210.24     54.92 o 
   0   1   3     2357.12     2176.17     32.04 o 
   1   1   3     1656.76     1629.04     55.84 o 
   2   1   3       93.94       76.39      2.68 o 
   3   1   3     1228.54     1254.35     25.69 o 
   4   1   3      403.72      403.38      9.51 o 
   5   1   3      768.10      783.12     16.22 o 
   6   1   3        0.00        1.13      0.80 o 
   7   1   3      395.32      377.47      5.82 o 
   8   1   3       35.14       34.08      0.94 o 
   9   1   3        2.13        2.09      0.40 o 
  10   1   3       12.78       14.58      1.14 o 
 -12   2   3       14.68       25.69      2.14 o 
 -11   2   3        0.36        0.00      0.80 o 
 -10   2   3        0.13       -0.27      0.80 o 
  -9   2   3      240.08      243.42      4.58 o 
  -8   2   3      141.12      133.62      2.83 o 
  -7   2   3        5.09        2.81      0.31 o 
  -6   2   3        4.81        3.48      0.67 o 
  -5   2   3       18.59       18.71      0.94 o 
  -4   2   3      264.94      290.39      6.15 o 
  -3   2   3      159.09      149.45      3.88 o 
  -2   2   3      532.85      488.20     13.02 o 
  -1   2   3       20.74       20.62      1.12 o 
   0   2   3      260.07      238.08      4.12 o 
   1   2   3      193.35      216.52      3.28 o 
   2   2   3       71.26       92.52      2.08 o 
   3   2   3        8.02       14.94      2.27 o 
   4   2   3      202.31      214.03      4.64 o 
   5   2   3      129.89      144.95      5.14 o 
   6   2   3        4.33        1.47      0.38 o 
   7   2   3      140.03      136.74      2.68 o 
   8   2   3       27.21       28.80      0.97 o 
   9   2   3       57.95       61.29      1.89 o 
  10   2   3        3.24        1.87      0.57 o 
 -11   3   3        0.18        0.80      0.80 o 
 -10   3   3       42.34       43.89      1.60 o 
  -9   3   3       27.07       21.45      1.22 o 
  -8   3   3       76.22       78.44      2.17 o 
  -7   3   3       39.95       45.03      1.13 o 
  -6   3   3       78.67       83.37      1.70 o 
  -5   3   3      230.93      245.13      4.38 o 
  -4   3   3      158.11      159.33      2.94 o 
  -3   3   3       26.52       24.61      0.94 o 
  -2   3   3      231.06      271.63      3.86 o 
  -1   3   3     2258.37     2504.14     33.02 o 
   0   3   3      154.76      155.97      2.83 o 
   1   3   3       40.02       37.51      1.21 o 
   2   3   3      227.21      214.09      3.76 o 
   3   3   3       39.87       39.22      1.14 o 
   4   3   3        8.12        9.25      0.57 o 
   5   3   3      587.44      627.66      9.35 o 
   6   3   3       38.20       37.42      1.02 o 
   7   3   3        1.75        0.27      0.31 o 
   8   3   3       57.78       61.97      1.89 o 
   9   3   3        0.99        2.14      0.57 o 
  10   3   3        4.73        4.69      0.76 o 
 -11   4   3        2.33        1.83      0.64 o 
 -10   4   3        0.49        0.67      0.94 o 
  -9   4   3       18.10       12.14      1.14 o 
  -8   4   3      114.16      102.99      2.74 o 
  -7   4   3       80.47       81.88      2.17 o 
  -6   4   3      292.82      304.21      6.72 o 
  -5   4   3        4.93        4.90      0.39 o 
  -4   4   3      918.06      904.98     15.50 o 
  -3   4   3       62.09       71.04      1.20 o 
  -2   4   3        0.03        0.82      0.20 o 
  -1   4   3      269.90      271.89      3.71 o 
   0   4   3       52.07       57.81      1.00 o 
   1   4   3     1880.00     1970.65     29.03 o 
   2   4   3      557.94      554.00      9.49 o 
   3   4   3        1.34        1.91      0.18 o 
   4   4   3        7.29       13.73      0.67 o 
   5   4   3       54.93       50.75      1.62 o 
   6   4   3        2.26        0.18      0.31 o 
   7   4   3       33.70       31.22      1.20 o 
   8   4   3        2.89        2.87      0.57 o 
   9   4   3       31.08       29.19      1.32 o 
  10   4   3        4.52        3.48      1.07 o 
 -11   5   3        0.01        0.13      0.57 o 
 -10   5   3       16.67       17.13      1.14 o 
  -9   5   3       16.47       19.53      1.14 o 
  -8   5   3       86.78       92.94      2.55 o 
  -7   5   3       34.48       34.41      1.32 o 
  -6   5   3       77.65       74.34      2.27 o 
  -5   5   3        4.25        4.37      1.07 o 
  -4   5   3      563.12      600.76     10.37 o 
  -3   5   3       38.48       41.45      0.81 o 
  -2   5   3      111.89      108.99      1.55 o 
  -1   5   3      325.77      370.45      4.98 o 
   0   5   3     1119.94     1233.24     19.15 o 
   1   5   3      171.62      174.94      3.29 o 
   2   5   3      438.70      441.20      7.68 o 
   3   5   3       14.31       11.80      0.50 o 
   4   5   3      117.69      126.62      3.60 o 
   5   5   3      104.92       93.19      2.09 o 
   6   5   3       49.62       42.79      1.74 o 
   7   5   3        2.49        4.75      1.07 o 
   8   5   3       40.13       39.90      1.51 o 
   9   5   3       27.35       28.14      1.32 o 
 -10   6   3        0.01       -0.13      0.67 o 
  -9   6   3       83.53       80.66      2.36 o 
  -8   6   3        0.17        1.07      0.57 o 
  -7   6   3      200.07      200.48      4.64 o 
  -6   6   3      119.72      126.64      3.12 o 
  -5   6   3       55.11       51.38      1.51 o 
  -4   6   3       33.99       28.42      0.87 o 
  -3   6   3      144.36      151.56      3.01 o 
  -2   6   3      186.11      195.91      3.11 o 
  -1   6   3        6.46        5.66      0.40 o 
   0   6   3     1238.09     1338.58     20.33 o 
   1   6   3        9.26        6.49      0.77 o 
   2   6   3       92.08       93.76      1.90 o 
   3   6   3      133.92      130.80      2.17 o 
   4   6   3      284.08      279.83      4.35 o 
   6   6   3      158.28      147.28      3.50 o 
   7   6   3       26.25       27.30      1.14 o 
   8   6   3       25.54       24.01      1.22 o 
   9   6   3       43.28       45.23      2.41 o 
 -10   7   3        0.22        0.27      0.80 o 
  -9   7   3        1.81        0.80      0.57 o 
  -8   7   3        0.00        1.07      1.07 o 
  -7   7   3       40.35       38.85      1.51 o 
  -6   7   3       54.60       56.35      1.70 o 
  -5   7   3       40.36       39.00      1.08 o 
  -4   7   3      150.62      155.38      5.06 o 
  -3   7   3      391.52      403.35      6.23 o 
  -2   7   3       13.17       11.86      0.66 o 
  -1   7   3        0.00       -0.09      0.31 o 
   0   7   3       27.33       27.55      1.58 o 
   1   7   3      396.02      415.17      7.32 o 
   2   7   3      154.85      154.72      4.99 o 
   3   7   3      104.57      101.32      1.77 o 
   4   7   3        0.45        1.37      0.31 o 
   5   7   3       11.77       13.11      1.34 o 
   6   7   3        1.32        0.54      0.54 o 
   7   7   3        2.97        2.30      0.57 o 
   8   7   3        8.34        9.23      0.95 o 
  -9   8   3        5.54        5.08      1.07 o 
  -8   8   3        7.18        4.69      0.80 o 
  -7   8   3       11.60       11.68      1.07 o 
  -6   8   3        2.27        2.41      0.94 o 
  -5   8   3        0.90        0.37      0.44 o 
  -4   8   3        6.81        9.35      0.74 o 
  -3   8   3      106.96      111.59      2.31 o 
  -2   8   3       31.78       29.03      0.97 o 
  -1   8   3       38.11       37.03      1.13 o 
   0   8   3        5.13        4.69      0.57 o 
   1   8   3      122.67      135.01      2.73 o 
   2   8   3        0.80        0.38      0.20 o 
   3   8   3        4.37        4.86      0.58 o 
   4   8   3        4.71        6.20      0.76 o 
   5   8   3       24.24       26.94      0.97 o 
   6   8   3        3.09        3.88      0.57 o 
   7   8   3        0.74        0.80      0.57 o 
   8   8   3        1.91        1.07      0.80 o 
  -8   9   3        5.68        4.82      1.07 o 
  -7   9   3       39.94       38.69      1.60 o 
  -6   9   3        9.67        8.21      0.97 o 
  -5   9   3      246.82      253.51      5.96 o 
  -4   9   3       23.76       18.04      1.22 o 
  -3   9   3       79.30       79.23      1.84 o 
  -2   9   3       25.16       21.40      1.20 o 
  -1   9   3        3.38        3.21      0.46 o 
   0   9   3       13.76       13.81      0.82 o 
   1   9   3        9.87       12.68      0.87 o 
   2   9   3       19.12       20.88      0.90 o 
   3   9   3       26.83       27.01      1.02 o 
   4   9   3       14.88       14.06      0.77 o 
   5   9   3       12.59       15.16      0.82 o 
   6   9   3        6.87        7.93      1.07 o 
   7   9   3        0.04       -0.54      0.80 o 
  -7  10   3        7.59        5.35      1.34 o 
  -6  10   3       20.22       18.46      1.74 o 
  -5  10   3        0.86        0.87      0.69 o 
  -4  10   3        0.41       -0.08      0.64 o 
  -3  10   3       25.02       23.19      1.28 o 
  -2  10   3        0.13       -0.32      0.45 o 
  -1  10   3        0.35       -0.11      0.45 o 
   0  10   3       17.42       18.24      0.94 o 
   1  10   3       21.20       22.68      2.14 o 
   2  10   3       99.32       98.90      2.84 o 
   3  10   3        4.25        3.02      0.64 o 
   4  10   3        6.31        6.97      0.94 o 
   5  10   3        6.21       10.28      1.03 o 
  -6  11   3        4.61        1.87      1.07 o 
  -5  11   3       47.17       47.66      2.27 o 
  -4  11   3        0.01        0.27      0.64 o 
  -3  11   3       26.00       30.35      1.60 o 
  -2  11   3       28.14       27.21      1.41 o 
  -1  11   3       53.30       50.31      2.68 o 
   0  11   3        3.09        2.94      1.07 o 
   1  11   3       25.67       24.35      1.87 o 
   2  11   3       16.56       16.63      1.22 o 
   3  11   3       14.17       12.41      1.22 o 
   4  11   3        0.30        0.31      0.64 o 
  -4  12   3        6.43        6.69      1.61 o 
  -3  12   3       77.09       76.54      2.55 o 
  -2  12   3       17.86       16.06      1.87 o 
  -1  12   3        2.42        0.80      1.07 o 
   0  12   3        0.14       -0.80      1.07 o 
   1  12   3        1.00        0.80      1.07 o 
   2  12   3        1.47        1.34      1.07 o 
 -12   0   4        7.64        4.01      1.07 o 
 -11   0   4        3.65        2.14      0.80 o 
 -10   0   4       12.14       14.99      1.61 o 
  -9   0   4       93.53       81.36      3.48 o 
  -8   0   4      390.38      428.87     13.39 o 
  -7   0   4        2.91        1.91      0.38 o 
  -6   0   4      249.94      272.90      9.91 o 
  -5   0   4      236.76      255.09      7.63 o 
  -4   0   4     3744.96     3998.47     84.29 o 
  -3   0   4      355.76      395.06      8.33 o 
  -1   0   4     1391.90     1382.39     28.80 o 
   0   0   4     1073.90     1146.12     31.91 o 
   1   0   4      778.83      748.81     21.76 o 
   2   0   4      301.65      331.73      9.91 o 
   3   0   4     1685.48     1661.05     47.95 o 
   4   0   4       42.56       38.27      1.61 o 
   5   0   4     2388.39     2405.63     69.55 o 
   6   0   4        1.78       -0.27      0.54 o 
   7   0   4       75.74       76.04      2.08 o 
   8   0   4        5.17        4.75      1.07 o 
   9   0   4      136.74      166.76      3.97 o 
  10   0   4        1.44        1.07      0.57 o 
 -12   1   4       11.26       12.84      1.87 o 
 -11   1   4        0.71       -0.27      0.57 o 
 -10   1   4        1.81        0.94      0.57 o 
  -9   1   4       51.08       50.85      1.89 o 
  -8   1   4      141.00      137.82      2.73 o 
  -7   1   4      192.26      192.52      3.50 o 
  -6   1   4      105.75      103.09      1.70 o 
  -5   1   4      533.82      523.87      9.84 o 
  -4   1   4      111.48      111.22      2.20 o 
  -3   1   4       95.97      114.48      1.80 o 
  -2   1   4        2.40        5.00      0.22 o 
  -1   1   4       10.22        8.42      0.35 o 
   0   1   4     4840.17     4811.21     63.44 o 
   1   1   4     1080.52     1023.41     20.93 o 
   2   1   4       20.77       12.62      1.47 o 
   3   1   4        2.59        6.42      0.57 o 
   4   1   4      476.44      431.18      9.10 o 
   5   1   4        8.65       13.53      1.34 o 
   6   1   4       14.81       13.99      0.93 o 
   7   1   4      139.96      144.84      2.41 o 
   8   1   4       14.49       16.83      0.70 o 
   9   1   4        0.02        1.07      0.46 o 
  10   1   4        0.16        0.27      1.07 o 
 -12   2   4        3.04        1.61      1.07 o 
 -11   2   4        0.93        0.00      0.80 o 
 -10   2   4        3.54        3.21      0.80 o 
  -9   2   4      107.40      114.82      2.84 o 
  -8   2   4        0.43        2.41      0.80 o 
  -7   2   4       45.22       39.01      1.08 o 
  -6   2   4      680.63      718.39     12.38 o 
  -5   2   4      240.10      238.63      4.48 o 
  -4   2   4        1.05        4.53      0.56 o 
  -3   2   4       49.64       36.75      0.63 o 
  -2   2   4      235.44      258.95      3.91 o 
  -1   2   4      426.05      431.42      6.43 o 
   0   2   4       36.78       31.21      0.71 o 
   1   2   4      275.61      268.22      4.08 o 
   2   2   4        6.35        6.69      0.38 o 
   3   2   4        7.07        6.89      1.47 o 
   4   2   4      516.37      537.62     24.53 o 
   5   2   4       71.83       73.34      1.89 o 
   6   2   4       29.86       23.68      1.80 o 
   7   2   4       12.10       13.34      0.70 o 
   8   2   4        0.25       -0.27      0.46 o 
   9   2   4        4.43        4.43      0.67 o 
  10   2   4        0.27        1.07      0.80 o 
 -12   3   4        1.57        2.41      1.07 o 
 -11   3   4        3.84        5.62      1.07 o 
 -10   3   4        5.90        4.99      0.64 o 
  -9   3   4      330.06      331.17      7.38 o 
  -8   3   4      304.86      278.19      5.10 o 
  -7   3   4      208.09      206.83      3.81 o 
  -6   3   4        2.03        2.59      0.31 o 
  -5   3   4       38.38       42.49      0.97 o 
  -4   3   4       11.42       14.10      1.18 o 
  -3   3   4     1376.93     1289.30     34.59 o 
  -2   3   4     1523.74     1597.32     21.03 o 
  -1   3   4        1.67        2.67      0.25 o 
   0   3   4      155.97      177.55      3.19 o 
   1   3   4        7.63        7.15      0.37 o 
   2   3   4      845.78      857.71     14.57 o 
   3   3   4       70.85       80.31      1.89 o 
   4   3   4      876.55      838.41     17.36 o 
   5   3   4      288.98      253.05      5.49 o 
   6   3   4      182.73      165.37      3.09 o 
   7   3   4       81.93       79.04      1.75 o 
   8   3   4        1.74        0.94      0.67 o 
   9   3   4        0.20        0.13      0.57 o 
  10   3   4        0.55        0.27      0.80 o 
 -11   4   4        1.80        1.34      0.57 o 
 -10   4   4        0.20        0.94      0.57 o 
  -9   4   4       62.13       66.54      2.08 o 
  -8   4   4      649.48      672.50     14.40 o 
  -7   4   4      158.17      164.52      3.88 o 
  -6   4   4      293.07      307.35      6.72 o 
  -5   4   4       68.77       80.63      1.64 o 
  -4   4   4       20.84       21.68      1.14 o 
  -3   4   4      294.56      300.26      4.67 o 
  -2   4   4       34.45       39.26      0.83 o 
  -1   4   4      799.95      828.71     14.11 o 
   0   4   4     1227.15     1280.45     18.85 o 
   1   4   4      625.38      599.72      8.92 o 
   2   4   4      162.62      162.99      2.99 o 
   3   4   4       61.11       57.19      1.24 o 
   4   4   4        1.21        1.63      0.38 o 
   5   4   4      603.68      564.17     11.84 o 
   6   4   4      128.60      129.54      2.57 o 
   7   4   4       21.01       19.00      0.95 o 
   8   4   4        6.53        4.35      0.57 o 
   9   4   4        0.87        0.80      0.57 o 
 -11   5   4        2.01        2.81      0.76 o 
 -10   5   4       11.64       10.84      1.14 o 
  -9   5   4       19.62       25.76      2.27 o 
  -8   5   4      166.04      175.80      4.26 o 
  -7   5   4       77.50       80.02      2.27 o 
  -6   5   4       89.27       88.99      2.27 o 
  -5   5   4      149.00      151.73      3.60 o 
  -4   5   4      249.86      255.45      5.58 o 
  -3   5   4       16.85       18.55      0.65 o 
  -2   5   4      260.67      255.72      4.48 o 
  -1   5   4       45.33       58.03      1.06 o 
   0   5   4     4135.17     4483.75     59.14 o 
   1   5   4       72.32       81.91      1.64 o 
   2   5   4       49.93       47.94      1.13 o 
   4   5   4       34.10       28.77      1.20 o 
   5   5   4      457.61      446.27      7.78 o 
   6   5   4       21.27       20.31      1.47 o 
   7   5   4       23.70       24.89      1.14 o 
   8   5   4        9.52       11.00      0.95 o 
   9   5   4        0.40        0.27      0.80 o 
 -10   6   4       18.57       20.40      2.01 o 
  -9   6   4       12.45       10.97      1.14 o 
  -8   6   4        8.19        3.54      0.76 o 
  -7   6   4       28.24       26.52      1.32 o 
  -6   6   4       57.24       56.22      1.70 o 
  -5   6   4       13.51       14.72      0.95 o 
  -4   6   4      381.24      377.50      6.80 o 
  -3   6   4       10.30       11.81      0.70 o 
  -2   6   4       70.78       72.51      2.09 o 
  -1   6   4      150.32      150.04      2.29 o 
   0   6   4      888.37      915.83     13.58 o 
   1   6   4      656.21      638.27     27.28 o 
   2   6   4       32.87       28.17      0.87 o 
   3   6   4       30.10       28.38      0.82 o 
   4   6   4        2.88        2.70      0.34 o 
   5   6   4        0.00        0.54      0.54 o 
   6   6   4       73.62       69.68      1.98 o 
   7   6   4        7.68        7.38      0.84 o 
   8   6   4        1.09        3.21      0.64 o 
 -10   7   4        0.55        0.27      0.80 o 
  -9   7   4       13.36       15.21      1.20 o 
  -8   7   4       41.65       42.03      2.54 o 
  -7   7   4        1.40        1.07      0.57 o 
  -6   7   4       57.94       60.35      1.89 o 
  -5   7   4        0.18       -0.10      0.34 o 
  -4   7   4      328.45      308.33      5.62 o 
  -3   7   4      109.94      107.68      2.21 o 
  -2   7   4        0.05        0.00      0.54 o 
  -1   7   4      207.56      210.38      5.79 o 
   0   7   4      224.76      236.54      3.75 o 
   1   7   4       22.77       32.48      2.11 o 
   2   7   4       60.48       58.75      1.33 o 
   3   7   4       21.65       21.35      0.70 o 
   4   7   4       33.29       30.44      0.97 o 
   5   7   4        2.55        1.47      0.38 o 
   6   7   4        3.65        1.87      0.57 o 
   7   7   4        1.81        3.48      0.67 o 
   8   7   4       10.06       10.70      1.61 o 
  -9   8   4        1.99        1.34      1.07 o 
  -8   8   4        1.52        1.61      0.57 o 
  -7   8   4       66.12       66.42      2.08 o 
  -6   8   4       88.51       83.66      2.17 o 
  -5   8   4       12.34       11.84      0.82 o 
  -4   8   4        0.21        0.21      0.94 o 
  -3   8   4        3.97        3.41      0.64 o 
  -2   8   4        3.30        2.68      0.57 o 
  -1   8   4      173.76      168.09      4.07 o 
   0   8   4        0.70        1.23      0.54 o 
   1   8   4      109.79       98.22      3.87 o 
   2   8   4       20.86       20.77      0.64 o 
   3   8   4        7.14        6.46      0.56 o 
   4   8   4       18.48       17.94      0.88 o 
   5   8   4        0.04        1.28      0.94 o 
   6   8   4       15.22       17.28      1.03 o 
   7   8   4       29.23       31.31      1.87 o 
  -8   9   4       40.22       46.56      2.68 o 
  -7   9   4       31.04       30.15      1.28 o 
  -6   9   4        4.59        3.78      0.84 o 
  -5   9   4      101.27       98.72      2.82 o 
  -4   9   4       60.94       56.50      1.98 o 
  -3   9   4       53.21       54.09      1.79 o 
  -2   9   4       45.54       43.62      1.60 o 
  -1   9   4       35.69       35.23      1.41 o 
   0   9   4       44.56       46.38      1.60 o 
   1   9   4      450.60      459.73     10.03 o 
   2   9   4        5.02        4.28      1.07 o 
   3   9   4       11.34        8.30      1.01 o 
   4   9   4        6.45        5.20      0.55 o 
   5   9   4       10.39       12.18      0.95 o 
   6   9   4        4.40        5.55      1.07 o 
  -7  10   4       33.84       33.72      2.68 o 
  -6  10   4        6.82        4.16      0.84 o 
  -5  10   4       19.63       18.87      1.41 o 
  -4  10   4       50.10       49.41      1.87 o 
  -3  10   4      254.91      260.58      6.05 o 
  -2  10   4        2.16        1.45      0.80 o 
  -1  10   4        2.04        0.94      0.94 o 
   0  10   4       44.05       49.29      1.79 o 
   1  10   4       85.29       90.73      3.75 o 
   2  10   4        1.15        0.00      0.80 o 
   3  10   4        3.33        2.14      0.80 o 
   4  10   4       14.33       14.28      1.03 o 
   5  10   4        0.06        0.37      0.54 o 
  -6  11   4        1.53        0.80      1.07 o 
  -5  11   4        0.08        0.00      1.07 o 
  -4  11   4       61.52       56.97      2.17 o 
  -3  11   4        2.31        1.30      0.64 o 
  -2  11   4        5.51        4.19      0.76 o 
  -1  11   4        2.96        2.35      0.64 o 
   0  11   4       17.66       19.80      1.87 o 
   1  11   4        3.42        1.34      1.07 o 
   2  11   4        1.06        0.80      0.80 o 
   3  11   4        2.64        2.68      0.80 o 
   4  11   4        3.60        3.21      1.07 o 
  -3  12   4        0.70        0.00      1.07 o 
  -2  12   4        2.70        1.34      1.07 o 
  -1  12   4       14.14       11.77      1.87 o 
   0  12   4        0.00       -0.54      1.07 o 
   1  12   4        2.56        2.41      1.07 o 
 -12   1   5        0.69        0.00      0.80 o 
 -11   1   5        0.12        0.00      0.57 o 
 -10   1   5       40.12       42.55      1.51 o 
  -9   1   5       10.58        9.07      0.84 o 
  -8   1   5       61.82       48.05      1.33 o 
  -7   1   5        6.13        4.54      0.44 o 
  -6   1   5        0.19        1.20      0.38 o 
  -5   1   5       24.91       26.30      1.27 o 
  -4   1   5     1182.89     1132.56     24.29 o 
  -3   1   5       20.10       20.49      0.98 o 
  -2   1   5      303.96      332.37      7.08 o 
  -1   1   5        7.92       10.68      0.70 o 
   0   1   5       50.23       52.17      0.84 o 
   1   1   5      959.89      989.98     20.33 o 
   2   1   5       44.80       44.70      1.14 o 
   3   1   5      112.33      114.75      2.65 o 
   4   1   5       40.39       44.24      1.87 o 
   5   1   5       44.19       56.65      3.21 o 
   6   1   5        0.54        2.14      0.80 o 
   7   1   5      147.59      142.03      2.55 o 
   8   1   5        1.97        1.67      0.40 o 
   9   1   5        9.01       10.03      0.82 o 
 -12   2   5        1.30        0.80      1.07 o 
 -11   2   5        5.49        5.89      1.07 o 
 -10   2   5        0.50        1.07      0.57 o 
  -9   2   5       11.22        5.44      1.34 o 
  -8   2   5      267.34      242.26      4.97 o 
  -7   2   5        2.27        3.72      0.34 o 
  -6   2   5      300.56      288.52      5.20 o 
  -5   2   5      300.52      305.77      5.41 o 
  -4   2   5      600.23      610.25     10.58 o 
  -3   2   5      270.61      258.08      3.52 o 
  -2   2   5       17.76       15.61      0.53 o 
  -1   2   5      349.48      371.04      5.59 o 
   0   2   5      134.34      124.42      3.17 o 
   1   2   5      136.43      132.89      2.11 o 
   2   2   5        2.92        2.68      0.54 o 
   3   2   5      115.16      122.29      3.35 o 
   4   2   5        8.79       12.07      0.76 o 
   5   2   5      367.31      356.89      7.67 o 
   6   2   5        0.59       -0.45      0.45 o 
   7   2   5       55.86       57.25      1.39 o 
   8   2   5        4.17        4.01      0.50 o 
   9   2   5        0.04        0.00      0.57 o 
 -11   3   5        3.72        2.68      1.07 o 
 -10   3   5        7.15        9.90      1.61 o 
  -9   3   5        2.49        3.57      0.64 o 
  -8   3   5       11.20       11.43      2.54 o 
  -7   3   5      138.32      132.95      4.82 o 
  -6   3   5       81.24       74.21      1.98 o 
  -5   3   5        0.00        0.47      0.22 o 
  -4   3   5      503.91      539.98      9.39 o 
  -3   3   5      104.84      107.23      1.73 o 
  -2   3   5       25.27       27.53      0.66 o 
  -1   3   5      112.71      103.80      1.55 o 
   0   3   5       11.48       15.22      0.43 o 
   1   3   5      322.58      315.39      4.75 o 
   2   3   5      379.44      383.79      6.70 o 
   4   3   5       13.80       16.62      1.07 o 
   5   3   5       11.88       14.95      2.68 o 
   6   3   5       77.69       68.60      2.41 o 
   7   3   5      117.92      115.66      2.37 o 
   8   3   5        2.40        1.99      0.46 o 
   9   3   5        5.25        5.35      1.07 o 
 -11   4   5        0.50        0.27      0.80 o 
 -10   4   5        1.64        2.64      0.67 o 
  -9   4   5      122.02      121.83      3.12 o 
  -8   4   5      362.40      359.71      7.95 o 
  -7   4   5        2.15        0.40      0.57 o 
  -6   4   5      135.50      128.18      2.52 o 
  -5   4   5       23.03       21.70      0.77 o 
  -4   4   5      230.93      215.57      3.41 o 
  -3   4   5      534.57      558.51      9.75 o 
  -2   4   5      270.43      286.08      3.90 o 
  -1   4   5      290.22      278.53      4.82 o 
   0   4   5      747.16      774.91     13.37 o 
   1   4   5       55.85       45.12      1.12 o 
   2   4   5       20.31       20.95      0.84 o 
   3   4   5      329.97      322.00      6.82 o 
   4   4   5      271.98      260.96      5.68 o 
   5   4   5       56.98       61.63      2.14 o 
   6   4   5       26.04       21.02      0.92 o 
   7   4   5        3.10        3.89      0.46 o 
   8   4   5       14.01       15.66      1.14 o 
   9   4   5       10.10       12.04      1.61 o 
 -11   5   5        0.68        0.40      0.57 o 
 -10   5   5       11.22       14.00      1.14 o 
  -9   5   5       69.38       69.76      2.54 o 
  -8   5   5       55.02       57.81      1.98 o 
  -7   5   5       10.51        6.58      0.76 o 
  -6   5   5       20.16       21.38      1.47 o 
  -5   5   5        3.00        3.62      0.38 o 
  -4   5   5      160.11      171.38      2.81 o 
  -3   5   5      513.98      542.51      8.21 o 
  -2   5   5      181.08      176.55      3.30 o 
  -1   5   5       64.30       71.65      1.49 o 
   0   5   5        0.00        0.75      0.20 o 
   1   5   5      316.07      300.28      5.31 o 
   2   5   5      127.00      131.57      2.52 o 
   3   5   5       53.81       51.21      1.24 o 
   4   5   5        0.67        0.80      0.38 o 
   5   5   5        1.35        1.82      0.45 o 
   6   5   5        1.89        0.13      0.34 o 
   7   5   5        0.36        0.27      0.57 o 
   8   5   5        5.62        6.15      1.07 o 
 -10   6   5        1.15        1.34      0.57 o 
  -9   6   5        1.74        3.22      0.76 o 
  -8   6   5       93.94       91.27      2.65 o 
  -7   6   5      145.44      135.31      3.41 o 
  -6   6   5       93.48       96.30      2.55 o 
  -5   6   5      200.35      206.49      3.91 o 
  -4   6   5      147.98      140.85      2.83 o 
  -3   6   5      322.19      321.63      5.77 o 
  -2   6   5        0.01        0.13      0.38 o 
  -1   6   5      493.99      493.63      8.66 o 
   0   6   5      368.49      374.41      6.54 o 
   1   6   5      614.25      633.75     10.88 o 
   2   6   5      118.44      108.07      2.16 o 
   3   6   5        6.46        5.68      0.71 o 
   4   6   5        0.86        0.94      0.38 o 
   5   6   5       95.94      103.23      2.44 o 
   6   6   5       69.40       73.24      2.08 o 
   7   6   5       34.53       32.52      1.32 o 
   8   6   5       17.34       19.80      1.61 o 
 -10   7   5        0.36        0.00      0.80 o 
  -9   7   5       19.34       21.81      1.32 o 
  -8   7   5       14.44       13.47      1.74 o 
  -7   7   5        6.41        5.04      0.76 o 
  -6   7   5       72.05       70.80      1.75 o 
  -5   7   5      117.51      117.13      2.52 o 
  -4   7   5        0.03       -0.13      0.47 o 
  -3   7   5       54.17       54.49      1.44 o 
  -2   7   5        0.25       -0.43      0.45 o 
  -1   7   5       61.32       62.75      1.87 o 
   0   7   5      277.23      281.20      6.34 o 
   1   7   5        9.33       12.75      1.03 o 
   2   7   5       27.81       23.96      1.20 o 
   3   7   5       31.93       29.21      1.25 o 
   4   7   5        0.07       -0.29      0.29 o 
   5   7   5       36.41       35.88      1.32 o 
   6   7   5        2.61        2.93      0.67 o 
   7   7   5        4.56        5.35      1.07 o 
  -9   8   5        5.94        5.62      1.34 o 
  -8   8   5        0.29        0.13      0.57 o 
  -7   8   5       39.70       43.90      2.21 o 
  -6   8   5        0.25       -0.02      0.50 o 
  -5   8   5       40.24       39.64      1.28 o 
  -4   8   5       51.21       49.42      1.79 o 
  -3   8   5       52.54       56.01      1.86 o 
  -2   8   5       84.80       81.20      2.36 o 
  -1   8   5       82.18       76.24      2.17 o 
   0   8   5      246.16      252.15      5.77 o 
   1   8   5        1.54        3.75      0.80 o 
   2   8   5      149.57      146.00      2.88 o 
   3   8   5       26.35       26.94      1.00 o 
   4   8   5       56.05       55.13      1.44 o 
   5   8   5       13.55       16.66      1.07 o 
   6   8   5        0.48        0.37      0.45 o 
   7   8   5        0.75        1.61      0.80 o 
  -8   9   5        3.24        1.81      1.34 o 
  -7   9   5        0.22       -0.32      0.50 o 
  -6   9   5        0.68       -0.64      0.64 o 
  -5   9   5       18.45       14.77      1.22 o 
  -4   9   5        0.76        0.73      0.64 o 
  -3   9   5      163.51      160.10      4.07 o 
  -2   9   5       43.45       42.97      1.60 o 
  -1   9   5        4.24        3.30      0.64 o 
   0   9   5       47.47       47.25      1.70 o 
   1   9   5        7.44        9.06      1.03 o 
   2   9   5        0.99        0.40      0.57 o 
   3   9   5       22.54       20.82      1.03 o 
   4   9   5       29.90       30.64      1.02 o 
   5   9   5        1.05        1.61      0.45 o 
   6   9   5       23.94       28.10      1.87 o 
  -7  10   5       30.70       35.06      2.68 o 
  -6  10   5        0.68       -0.64      0.64 o 
  -5  10   5        0.10       -0.31      0.64 o 
  -4  10   5        8.66        8.85      1.34 o 
  -3  10   5       23.19       21.87      2.14 o 
  -2  10   5        1.63        0.57      0.67 o 
  -1  10   5        0.70       -0.27      0.57 o 
   0  10   5       49.05       54.74      1.89 o 
   1  10   5       45.25       47.14      1.70 o 
   2  10   5        2.14        1.07      0.80 o 
   3  10   5        0.25       -0.27      0.80 o 
   4  10   5        0.45        0.54      0.80 o 
  -5  11   5       23.72       26.22      2.41 o 
  -4  11   5        7.68        6.11      0.84 o 
  -3  11   5        3.08        1.11      0.67 o 
  -2  11   5       10.24        6.86      0.84 o 
  -1  11   5        3.67        3.16      0.64 o 
   0  11   5       13.94       14.72      1.87 o 
   1  11   5        1.51        1.34      1.07 o 
   2  11   5        3.76        2.94      1.07 o 
   3  11   5        0.28       -0.54      0.80 o 
  -2  12   5        0.88        1.34      1.07 o 
  -1  12   5        3.25        2.14      1.07 o 
 -12   0   6        2.19        1.87      1.07 o 
 -11   0   6        1.50        1.34      0.80 o 
 -10   0   6        6.07        7.76      1.34 o 
  -9   0   6       71.89       58.61      2.68 o 
  -8   0   6      194.85      167.06      5.89 o 
  -7   0   6      582.35      560.72     17.15 o 
  -6   0   6      379.88      394.51      8.52 o 
  -5   0   6      165.34      150.90      5.09 o 
  -4   0   6       62.08       62.05      1.60 o 
  -3   0   6     1142.07     1082.81     22.61 o 
  -2   0   6     1903.19     1997.92     41.56 o 
  -1   0   6       56.90       62.24      1.60 o 
   0   0   6        0.78        1.48      0.19 o 
   1   0   6        5.95        4.55      0.54 o 
   2   0   6      737.77      706.06     20.66 o 
   3   0   6      152.37      151.26      4.82 o 
   4   0   6       35.47       31.31      1.61 o 
   5   0   6      288.85      273.14      8.57 o 
   6   0   6      341.90      340.65     10.44 o 
   7   0   6        4.64        4.38      0.64 o 
   8   0   6        0.50       -0.40      0.57 o 
   9   0   6        0.62        0.54      0.80 o 
 -12   1   6        2.10        1.34      1.07 o 
 -11   1   6        1.69        1.74      0.57 o 
 -10   1   6       12.26       14.19      1.14 o 
  -9   1   6       71.38       81.77      2.36 o 
  -8   1   6       78.33       71.36      2.08 o 
  -7   1   6      116.88      114.50      2.26 o 
  -6   1   6       33.40       34.28      0.93 o 
  -5   1   6      468.60      463.52      6.96 o 
  -4   1   6      101.14       92.09      1.57 o 
  -3   1   6      484.29      432.20      7.45 o 
  -2   1   6      106.67      111.74      1.80 o 
  -1   1   6      144.04      156.25      2.47 o 
   0   1   6      288.82      284.83      4.35 o 
   1   1   6        3.99        2.97      0.67 o 
   2   1   6      134.88      131.48      4.68 o 
   3   1   6        8.81        7.50      0.57 o 
   4   1   6      520.13      501.66     10.61 o 
   5   1   6       60.02       54.02      2.27 o 
   6   1   6      107.64      107.72      2.74 o 
   7   1   6        6.43        4.96      0.46 o 
   8   1   6        1.69        1.20      0.40 o 
   9   1   6        0.76        1.07      0.80 o 
 -12   2   6        8.91       11.51      1.61 o 
 -11   2   6        4.19        2.41      0.80 o 
 -10   2   6       10.46       10.85      0.95 o 
  -9   2   6       33.29       33.34      1.32 o 
  -8   2   6      862.95      872.38     17.95 o 
  -7   2   6        5.56        4.44      0.46 o 
  -6   2   6      245.41      248.55      4.58 o 
  -5   2   6      183.76      168.06      3.19 o 
  -4   2   6      112.51      121.98      1.89 o 
  -3   2   6       27.30       32.26      0.64 o 
  -2   2   6       41.96       41.89      0.76 o 
  -1   2   6       16.31       16.12      0.45 o 
   0   2   6     1010.79     1030.58     15.20 o 
   1   2   6      806.81      798.15     16.51 o 
   2   2   6       43.71       42.17      1.22 o 
   3   2   6      100.89       96.77      2.27 o 
   4   2   6       28.10       23.19      0.95 o 
   5   2   6      958.27      964.27     26.02 o 
   6   2   6        4.31        3.74      0.67 o 
   7   2   6       21.22       23.74      0.93 o 
   8   2   6        0.00       -0.27      0.57 o 
   9   2   6        5.31        9.37      1.61 o 
 -11   3   6        0.45        0.00      0.80 o 
 -10   3   6       21.00       20.07      1.61 o 
  -9   3   6        3.64        2.87      0.57 o 
  -8   3   6       11.46        7.55      0.77 o 
  -7   3   6       57.37       53.24      1.39 o 
  -6   3   6       71.11       70.04      1.55 o 
  -5   3   6       13.17       12.58      0.62 o 
  -4   3   6     1007.96     1034.14     15.43 o 
  -3   3   6      172.41      168.87      2.41 o 
  -2   3   6        9.00        8.81      0.35 o 
  -1   3   6      171.11      183.11      3.30 o 
   0   3   6        0.59        1.97      0.22 o 
   1   3   6       49.78       41.62      0.80 o 
   2   3   6       31.61       38.40      1.14 o 
   3   3   6       84.32       81.15      2.14 o 
   4   3   6        5.64        6.52      0.80 o 
   5   3   6       35.12       37.09      1.32 o 
   6   3   6        0.01       -0.11      0.45 o 
   7   3   6        5.49        5.44      0.59 o 
   8   3   6       12.88       16.63      0.93 o 
 -11   4   6        1.83        1.34      0.80 o 
 -10   4   6        1.03        0.40      0.57 o 
  -9   4   6        4.67        4.37      0.64 o 
  -7   4   6       29.71       24.70      2.27 o 
  -6   4   6       84.50       72.38      4.70 o 
  -5   4   6       58.32       61.17      1.44 o 
  -4   4   6      354.98      330.47      6.81 o 
  -3   4   6        0.63        0.74      0.27 o 
  -2   4   6       38.61       39.60      0.86 o 
  -1   4   6        2.46        2.69      0.31 o 
   0   4   6       27.67       32.55      2.31 o 
   1   4   6      165.67      143.80      2.55 o 
   2   4   6      106.86       94.24      1.85 o 
   3   4   6       16.84       16.57      0.94 o 
   4   4   6       11.10        9.93      0.76 o 
   5   4   6       10.88        9.74      0.84 o 
   6   4   6        6.94        6.96      0.84 o 
   7   4   6        1.92        1.43      0.46 o 
   8   4   6        3.49        3.48      1.07 o 
 -11   5   6        0.24        0.80      0.80 o 
 -10   5   6        0.31        0.67      0.57 o 
  -9   5   6      128.14      135.01      3.50 o 
  -8   5   6       40.61       44.03      1.70 o 
  -7   5   6       54.42       50.92      1.87 o 
  -6   5   6      254.33      239.25      5.39 o 
  -5   5   6        1.65        2.68      0.34 o 
  -4   5   6       96.55       96.98      2.92 o 
  -3   5   6        3.45        3.41      0.34 o 
  -2   5   6       58.05       51.25      1.51 o 
  -1   5   6      258.80      254.24      3.91 o 
   0   5   6       23.26       24.47      0.70 o 
   1   5   6       27.47       25.01      2.54 o 
   2   5   6       10.79        8.03      0.62 o 
   3   5   6       25.19       22.08      0.95 o 
   4   5   6      131.41      122.10      2.93 o 
   5   5   6        7.54        9.00      0.84 o 
   6   5   6        1.66        0.98      0.46 o 
   7   5   6       77.48       83.25      2.46 o 
   8   5   6        1.03        3.21      1.07 o 
 -10   6   6        0.25        0.94      0.57 o 
  -9   6   6       50.95       57.95      2.08 o 
  -8   6   6       45.88       50.04      1.89 o 
  -7   6   6       43.89       40.96      1.51 o 
  -6   6   6       12.89       10.54      0.82 o 
  -5   6   6        9.39        6.50      0.66 o 
  -4   6   6        7.08        6.71      0.70 o 
  -3   6   6      176.01      169.95      3.30 o 
  -2   6   6       32.25       29.76      0.97 o 
  -1   6   6       94.14       91.97      2.36 o 
   0   6   6       24.18       25.54      0.87 o 
   1   6   6      277.42      266.86      4.79 o 
   2   6   6       35.41       31.42      0.97 o 
   3   6   6       19.42       16.19      1.36 o 
   4   6   6       88.35       92.68      6.56 o 
   5   6   6       21.64       22.12      1.14 o 
   6   6   6        4.16        4.46      0.64 o 
   7   6   6        1.58        1.61      0.80 o 
 -10   7   6        1.10        1.61      1.07 o 
  -9   7   6       51.01       56.78      2.08 o 
  -8   7   6       20.99       23.55      1.32 o 
  -7   7   6       34.67       36.30      1.28 o 
  -6   7   6       64.20       57.96      1.59 o 
  -5   7   6       57.28       52.89      1.44 o 
  -4   7   6       10.75       11.71      0.82 o 
  -3   7   6      368.98      360.68      6.49 o 
  -2   7   6       61.80       60.91      1.89 o 
  -1   7   6       29.48       30.54      1.32 o 
   0   7   6      308.32      304.99      6.81 o 
   1   7   6      567.73      560.47     12.12 o 
   2   7   6       22.18       17.71      1.44 o 
   3   7   6        6.82        4.93      0.53 o 
   4   7   6        8.23        7.63      0.76 o 
   5   7   6        7.59        6.69      1.07 o 
   6   7   6        2.23        1.61      0.57 o 
   7   7   6       28.83       31.84      2.14 o 
  -9   8   6        5.54        5.62      1.07 o 
  -8   8   6        8.39       10.34      0.97 o 
  -7   8   6        2.54        2.36      0.50 o 
  -6   8   6        1.99        1.92      0.50 o 
  -5   8   6        0.03        0.12      0.50 o 
  -4   8   6      256.99      249.21      5.77 o 
  -3   8   6      161.49      165.56      4.07 o 
  -2   8   6       26.53       23.00      1.22 o 
  -1   8   6        6.31        4.43      0.67 o 
   0   8   6      562.12      571.40     12.31 o 
   1   8   6      166.25      158.54      3.88 o 
   2   8   6        0.42       -0.57      0.57 o 
   3   8   6       20.75       20.29      0.87 o 
   4   8   6        1.13        1.39      0.45 o 
   5   8   6       16.21       19.53      1.14 o 
   6   8   6       11.66       11.24      1.61 o 
  -8   9   6        5.19        6.49      0.84 o 
  -7   9   6       39.12       40.68      2.68 o 
  -6   9   6        6.98        5.82      0.84 o 
  -5   9   6        0.49       -0.19      0.64 o 
  -4   9   6       12.60        7.50      0.95 o 
  -3   9   6        2.23        0.69      0.80 o 
  -2   9   6       13.26       11.94      1.07 o 
  -1   9   6      132.96      132.25      3.41 o 
   0   9   6        6.45        8.50      1.03 o 
   1   9   6      120.34      134.84      3.50 o 
   2   9   6        1.83        1.34      0.57 o 
   3   9   6        0.13       -0.45      0.45 o 
   4   9   6        3.23        2.66      0.41 o 
   5   9   6        0.01        0.80      0.80 o 
  -6  10   6        5.29        2.14      1.07 o 
  -5  10   6        2.38        1.72      0.64 o 
  -4  10   6       12.06       15.57      1.22 o 
  -3  10   6        0.71        0.54      0.94 o 
  -2  10   6        9.51       12.04      2.14 o 
  -1  10   6        1.56        1.38      0.67 o 
   0  10   6        5.35        9.37      1.03 o 
   1  10   6        8.03        9.13      1.03 o 
   2  10   6       11.91       13.11      1.61 o 
   3  10   6        0.00       -0.54      0.80 o 
  -5  11   6       15.86       15.79      2.14 o 
  -4  11   6       15.49       16.86      1.87 o 
  -3  11   6        7.22       10.44      1.87 o 
  -2  11   6       25.06       28.04      1.41 o 
  -1  11   6        3.07        3.50      0.76 o 
   0  11   6        6.12        6.29      0.76 o 
   1  11   6        2.76        4.28      1.07 o 
 -11   1   7        0.36        0.00      0.57 o 
 -10   1   7       13.61       16.34      1.14 o 
  -9   1   7       25.77       23.56      1.22 o 
  -8   1   7      669.24      661.40     14.40 o 
  -7   1   7        5.63        3.46      0.46 o 
  -6   1   7      196.03      181.08      3.44 o 
  -5   1   7       18.88       18.06      1.10 o 
  -4   1   7      365.47      393.98      7.01 o 
  -3   1   7      541.39      525.59      7.87 o 
  -2   1   7        5.20        5.32      0.46 o 
  -1   1   7      216.17      219.51      3.41 o 
   0   1   7      253.15      248.84      4.38 o 
   1   1   7       85.86       88.87      2.08 o 
   2   1   7       37.66       33.59      1.14 o 
   3   1   7       91.78       85.53      2.08 o 
   4   1   7       33.51       31.78      1.47 o 
   5   1   7      233.65      238.03      5.30 o 
   6   1   7       13.44       10.51      1.87 o 
   7   1   7       28.87       29.35      1.32 o 
   8   1   7        0.01       -0.27      0.80 o 
 -11   2   7        0.02       -0.27      0.80 o 
 -10   2   7        0.25        1.47      0.57 o 
  -9   2   7       14.70       15.83      1.14 o 
  -8   2   7        0.63        0.09      0.59 o 
  -7   2   7        9.31        5.96      0.55 o 
  -6   2   7      152.85      145.37      2.88 o 
  -5   2   7       74.33       77.18      1.64 o 
  -4   2   7      200.74      189.18      5.65 o 
  -3   2   7      137.83      153.82      4.22 o 
  -2   2   7       33.29       36.85      0.84 o 
  -1   2   7       30.54       27.27      0.94 o 
   0   2   7       38.44       42.46      0.83 o 
   1   2   7        0.07        0.36      0.24 o 
   2   2   7       64.67       65.11      2.14 o 
   3   2   7      104.16      101.18      2.46 o 
   4   2   7        9.45       11.55      1.87 o 
   5   2   7        4.29        4.30      0.57 o 
   6   2   7       13.14       10.76      0.95 o 
   7   2   7        0.66        0.13      0.57 o 
   8   2   7        0.14        0.00      0.80 o 
 -11   3   7        0.30        0.54      0.80 o 
 -10   3   7        5.38        6.15      1.07 o 
  -9   3   7       11.55        9.37      1.34 o 
  -8   3   7       37.93       30.12      1.42 o 
  -7   3   7      126.43      110.03      2.32 o 
  -6   3   7       85.47       82.10      3.90 o 
  -5   3   7      147.23      146.41      2.44 o 
  -4   3   7      337.31      350.31      7.08 o 
  -3   3   7      837.77      853.53     12.77 o 
  -2   3   7      245.19      240.65      3.37 o 
  -1   3   7       53.01       53.29      1.24 o 
   0   3   7       69.66       73.07      1.49 o 
   1   3   7      847.62      810.22     34.57 o 
   2   3   7        7.77        4.27      0.54 o 
   3   3   7        8.12        6.42      0.76 o 
   4   3   7       13.89       12.86      0.84 o 
   5   3   7       25.19       26.91      1.14 o 
   6   3   7       37.99       45.22      1.60 o 
   7   3   7       54.66       54.75      1.44 o 
   8   3   7        3.68        4.01      1.07 o 
 -11   4   7        1.58        2.41      1.07 o 
 -10   4   7       12.03       15.52      1.61 o 
  -9   4   7       17.70       19.25      1.47 o 
  -8   4   7       15.09        8.06      0.94 o 
  -7   4   7       12.19        6.06      0.58 o 
  -6   4   7       38.78       35.07      1.08 o 
  -5   4   7        2.89        3.96      0.58 o 
  -4   4   7        1.74        2.27      0.39 o 
  -3   4   7      182.04      189.75      3.56 o 
  -2   4   7       14.92       12.51      1.25 o 
  -1   4   7        6.49        6.60      0.64 o 
   0   4   7       81.93       80.11      1.64 o 
   1   4   7      267.24      263.95      4.69 o 
   2   4   7       11.11        8.80      0.94 o 
   3   4   7       96.81       93.68      2.46 o 
   4   4   7       43.29       43.76      1.51 o 
   5   4   7       59.44       62.49      1.89 o 
   6   4   7       45.73       50.63      1.70 o 
   7   4   7        8.21       10.70      1.03 o 
 -10   5   7        0.01        0.80      0.57 o 
  -9   5   7        8.62        7.90      0.95 o 
  -8   5   7        7.99        6.77      1.20 o 
  -7   5   7       42.58       42.70      1.51 o 
  -6   5   7       48.56       43.64      1.28 o 
  -5   5   7      353.86      345.65      6.29 o 
  -4   5   7       15.05       12.48      0.81 o 
  -3   5   7        0.01        1.62      0.42 o 
  -2   5   7       54.82       51.21      1.24 o 
  -1   5   7       50.07       47.92      1.24 o 
   0   5   7        8.06        8.40      0.62 o 
   1   5   7       80.53       76.68      2.30 o 
   2   5   7       97.97       91.41      1.90 o 
   3   5   7        9.50       10.87      0.84 o 
   4   5   7       11.36       10.32      0.95 o 
   5   5   7        9.43        9.10      0.95 o 
   6   5   7        0.15       -0.27      0.57 o 
   7   5   7       36.98       38.00      2.14 o 
 -10   6   7        2.02        3.54      0.76 o 
  -9   6   7        2.69        2.01      0.76 o 
  -8   6   7       25.79       27.45      1.32 o 
  -7   6   7        8.54       10.86      1.05 o 
  -6   6   7        2.92        2.61      0.46 o 
  -5   6   7       50.31       43.05      1.28 o 
  -4   6   7      312.74      307.79      5.67 o 
  -3   6   7       63.59       62.38      1.55 o 
  -2   6   7       82.38       82.21      1.85 o 
  -1   6   7       10.10       10.05      0.84 o 
   0   6   7        0.85        1.34      0.67 o 
   1   6   7       21.40       25.42      1.33 o 
   2   6   7       92.67       90.35      1.99 o 
   3   6   7       53.99       55.13      1.70 o 
   4   6   7       10.03        9.12      0.94 o 
   5   6   7        6.68        4.00      0.67 o 
   6   6   7       14.40       11.68      0.95 o 
  -9   7   7       20.46       21.14      1.87 o 
  -8   7   7       73.01       73.67      1.91 o 
  -7   7   7       30.63       36.47      1.28 o 
  -6   7   7        0.15       -0.46      0.46 o 
  -5   7   7        0.35        0.09      0.46 o 
  -4   7   7        6.85        7.87      0.97 o 
  -3   7   7      156.12      138.97      3.50 o 
  -2   7   7        0.71       -0.45      0.45 o 
  -1   7   7        0.29       -0.45      0.45 o 
   0   7   7        2.02        3.39      0.57 o 
   1   7   7        4.24        2.46      0.57 o 
   2   7   7       35.42       35.80      1.08 o 
   3   7   7        2.97        1.97      0.42 o 
   4   7   7       30.35       30.22      1.47 o 
   5   7   7        7.97        8.48      0.95 o 
   6   7   7        0.99        0.27      0.80 o 
  -8   8   7        9.19       14.11      1.41 o 
  -7   8   7        3.37        1.24      0.50 o 
  -6   8   7       16.74       16.21      0.97 o 
  -5   8   7       37.18       40.38      1.60 o 
  -4   8   7        0.77        0.40      0.57 o 
  -3   8   7        0.26       -0.67      0.67 o 
  -2   8   7        4.79        4.06      0.67 o 
  -1   8   7       17.89       17.40      1.14 o 
   0   8   7      128.61      136.91      3.41 o 
   1   8   7        4.76        2.14      0.57 o 
   2   8   7        2.91        1.20      0.57 o 
   3   8   7        2.63        1.07      0.44 o 
   4   8   7        2.21        2.68      0.80 o 
   5   8   7        0.10       -0.80      0.80 o 
  -7   9   7        9.41        6.15      1.34 o 
  -6   9   7        5.28        2.81      0.76 o 
  -5   9   7        0.51        0.13      0.57 o 
  -4   9   7        0.73        0.54      0.57 o 
  -3   9   7        6.12        9.16      1.03 o 
  -2   9   7        2.63        2.45      0.67 o 
  -1   9   7       55.23       49.85      1.79 o 
   0   9   7       51.85       51.38      1.79 o 
   1   9   7        3.61        3.42      0.64 o 
   2   9   7       10.54        9.94      1.07 o 
   3   9   7        0.07       -0.80      0.80 o 
   4   9   7        3.31        3.48      0.80 o 
  -6  10   7       18.16       19.00      2.14 o 
  -5  10   7        2.70        1.87      1.07 o 
  -4  10   7        1.52        1.07      0.57 o 
  -3  10   7        7.48        6.02      0.76 o 
  -2  10   7       13.11       13.65      1.14 o 
  -1  10   7       36.33       33.34      1.51 o 
   0  10   7      102.48      106.59      2.93 o 
   1  10   7        8.54        8.70      1.14 o 
   2  10   7        7.60        6.42      1.07 o 
  -3  11   7        0.64        1.34      1.07 o 
  -2  11   7        1.18        1.61      1.07 o 
  -1  11   7        0.98        0.80      0.80 o 
 -11   0   8        1.96        0.27      0.80 o 
 -10   0   8       36.75       38.00      2.14 o 
  -9   0   8        1.59        0.54      0.80 o 
  -8   0   8      448.07      460.75     14.47 o 
  -7   0   8       63.39       58.08      2.68 o 
  -6   0   8       79.79       80.02      3.21 o 
  -5   0   8       26.10       22.99      1.07 o 
  -4   0   8      605.44      646.98     13.73 o 
  -3   0   8      637.53      614.51     12.98 o 
  -2   0   8       12.45       11.88      2.01 o 
  -1   0   8      262.64      271.42      5.96 o 
   0   0   8       34.64       37.73      1.61 o 
   1   0   8      203.30      217.14      6.69 o 
   2   0   8       86.67       89.13      3.21 o 
   3   0   8        2.94        2.41      0.54 o 
   4   0   8        0.26        0.27      0.54 o 
   5   0   8      142.60      145.35      5.09 o 
   6   0   8        0.14       -0.80      0.80 o 
 -11   1   8        2.70        2.03      0.64 o 
 -10   1   8        1.96        3.75      0.76 o 
  -9   1   8        0.00       -0.27      0.57 o 
  -8   1   8       99.93       98.57      2.84 o 
  -7   1   8       18.79        9.93      1.14 o 
  -6   1   8      245.62      240.30      4.43 o 
  -5   1   8        4.58        4.50      0.39 o 
  -4   1   8      368.38      355.84      5.45 o 
  -3   1   8      179.11      164.99      3.19 o 
  -2   1   8       36.33       35.77      0.86 o 
  -1   1   8        6.10        5.67      0.43 o 
   0   1   8       60.91       54.51      1.24 o 
   1   1   8       96.21       87.51      2.17 o 
   2   1   8       72.62       65.04      1.70 o 
   3   1   8       23.28       21.01      0.95 o 
   4   1   8       24.93       25.42      1.14 o 
   5   1   8       83.51       82.08      2.27 o 
   6   1   8       36.94       40.68      1.51 o 
 -11   2   8        0.01        0.00      0.80 o 
 -10   2   8       11.03       10.12      1.14 o 
  -9   2   8       59.40       59.80      2.01 o 
  -8   2   8       29.37       30.63      1.41 o 
  -7   2   8      191.10      177.02      3.50 o 
  -6   2   8       49.36       46.36      2.29 o 
  -5   2   8       72.96       70.78      1.64 o 
  -4   2   8      240.94      240.36      4.43 o 
  -3   2   8      124.15      120.23      2.03 o 
  -2   2   8      208.60      211.10      3.97 o 
  -1   2   8       43.12       42.96      0.94 o 
   0   2   8        1.22        1.54      0.31 o 
   1   2   8       14.67       13.39      0.76 o 
   2   2   8        0.77       -0.27      0.38 o 
   3   2   8       52.71       48.71      1.51 o 
   4   2   8      147.41      145.26      3.41 o 
   5   2   8        7.39        8.06      0.95 o 
   6   2   8       70.57       81.07      2.36 o 
 -11   3   8        0.83        0.80      0.80 o 
 -10   3   8        0.96        2.94      1.07 o 
  -9   3   8        0.11        0.27      0.57 o 
  -8   3   8        4.66        8.35      1.12 o 
  -7   3   8        0.04       -0.34      0.34 o 
  -6   3   8      269.15      263.37      4.89 o 
  -5   3   8       35.79       33.76      1.78 o 
  -4   3   8       42.96       39.47      1.08 o 
  -3   3   8      196.80      185.42      3.50 o 
  -2   3   8        2.82        1.87      0.27 o 
  -1   3   8      190.73      173.35     10.32 o 
   0   3   8        6.43        6.06      0.45 o 
   1   3   8      224.19      214.52      6.29 o 
   2   3   8      149.15      137.49      3.22 o 
   3   3   8        0.26       -0.38      0.38 o 
   4   3   8        5.18        4.03      0.57 o 
   5   3   8       12.02       12.89      0.95 o 
   6   3   8       10.37        9.32      1.03 o 
 -10   4   8        0.39       -0.27      0.80 o 
  -9   4   8        2.46        2.52      0.80 o 
  -8   4   8       27.76       27.21      1.32 o 
  -7   4   8        0.03       -0.39      0.39 o 
  -6   4   8        2.10        2.16      0.46 o 
  -5   4   8      170.89      163.33      3.19 o 
  -4   4   8        0.05        1.14      0.77 o 
  -3   4   8      549.22      506.98      8.97 o 
  -2   4   8      104.88       97.25      2.01 o 
  -1   4   8        9.03        7.15      0.60 o 
   0   4   8      108.99      115.96      2.26 o 
   1   4   8      203.44      198.61      4.16 o 
   2   4   8       26.57       20.28      1.20 o 
   3   4   8       63.67       57.54      1.70 o 
   4   4   8       34.62       35.33      1.32 o 
   5   4   8       23.08       24.73      1.22 o 
   6   4   8        1.74        0.40      0.57 o 
 -10   5   8        1.35        1.07      0.80 o 
  -9   5   8        7.54        6.31      1.47 o 
  -8   5   8       20.98       21.25      1.22 o 
  -7   5   8       25.92       21.40      1.22 o 
  -6   5   8       20.64       17.00      1.14 o 
  -5   5   8        3.21        4.36      0.46 o 
  -4   5   8      203.26      201.56      3.81 o 
  -3   5   8      424.29      408.94      9.00 o 
  -2   5   8        8.97        7.00      0.57 o 
  -1   5   8        2.70        1.87      0.32 o 
   0   5   8      129.45      134.04      3.11 o 
   1   5   8      459.46      459.11      9.75 o 
   2   5   8        0.48        0.00      0.38 o 
   3   5   8       19.78       20.50      1.03 o 
   4   5   8        4.54        4.30      0.57 o 
   5   5   8      110.57      113.51      2.93 o 
   6   5   8        0.49       -0.27      0.80 o 
  -9   6   8        0.79        0.27      0.57 o 
  -8   6   8       24.25       29.03      1.51 o 
  -7   6   8        0.12       -0.57      0.57 o 
  -6   6   8        9.97       10.83      0.82 o 
  -5   6   8        5.45        8.23      0.71 o 
  -4   6   8       33.17       28.28      1.11 o 
  -3   6   8       41.70       43.64      1.24 o 
  -2   6   8        5.90        3.36      0.46 o 
  -1   6   8       10.12       11.00      0.95 o 
   0   6   8       42.30       49.93      1.60 o 
   1   6   8       11.86       14.47      0.77 o 
   2   6   8       11.65        9.21      0.71 o 
   3   6   8        5.33        4.19      0.57 o 
   4   6   8        4.18        3.48      0.57 o 
   5   6   8        3.59        1.61      0.57 o 
  -9   7   8       16.05       19.80      1.87 o 
  -8   7   8        5.50        6.17      0.76 o 
  -7   7   8        7.34        5.08      0.62 o 
  -6   7   8        0.19       -0.46      0.46 o 
  -5   7   8       21.65       23.26      0.97 o 
  -4   7   8        7.23       10.89      0.82 o 
  -3   7   8       14.43       14.45      0.95 o 
  -2   7   8      109.15      113.55      2.93 o 
  -1   7   8       24.21       22.88      1.14 o 
   0   7   8        2.30        2.27      0.57 o 
   1   7   8       25.74       29.08      1.32 o 
   2   7   8        0.39       -0.11      0.54 o 
   3   7   8        6.99        7.29      0.84 o 
   4   7   8        0.79        0.80      0.57 o 
  -8   8   8        0.14        0.67      0.76 o 
  -7   8   8        2.63        1.87      0.76 o 
  -6   8   8        3.66        1.68      0.50 o 
  -5   8   8        0.95        0.00      0.57 o 
  -4   8   8       20.71       23.63      1.22 o 
  -3   8   8        0.15        1.07      0.57 o 
  -2   8   8       27.62       36.13      1.51 o 
  -1   8   8        2.38        2.68      0.57 o 
   0   8   8        6.05        6.87      0.84 o 
   1   8   8        0.76        1.47      0.57 o 
   2   8   8       12.11        9.57      1.03 o 
   3   8   8        2.00        1.07      0.80 o 
   4   8   8        5.98        3.75      0.80 o 
  -7   9   8        6.61        5.08      1.34 o 
  -6   9   8        0.50        0.00      1.07 o 
  -5   9   8        3.24        2.03      0.64 o 
  -4   9   8       15.94       11.53      1.14 o 
  -3   9   8       19.00       20.34      1.22 o 
  -2   9   8       12.49       15.15      1.14 o 
  -1   9   8        6.54        8.38      1.03 o 
   0   9   8       45.71       42.30      1.70 o 
   1   9   8        1.55        0.94      0.94 o 
   2   9   8        0.96        2.22      0.80 o 
  -4  10   8        3.73        4.55      1.07 o 
  -3  10   8        0.28       -0.27      0.80 o 
  -2  10   8        1.59        1.61      0.80 o 
  -1  10   8        3.86        4.55      1.07 o 
   0  10   8       63.66       67.71      3.21 o 
 -11   1   9        0.55        0.40      0.67 o 
 -10   1   9        0.16        0.54      0.57 o 
  -9   1   9       12.54       14.19      1.14 o 
  -8   1   9      103.81       95.82      2.65 o 
  -7   1   9       44.58       35.88      1.51 o 
  -6   1   9      274.03      266.53      4.99 o 
  -5   1   9       45.17       40.07      1.18 o 
  -4   1   9        1.02        5.78      1.07 o 
  -3   1   9      433.52      417.54     13.46 o 
  -2   1   9        0.19        0.13      0.38 o 
  -1   1   9        1.33        3.99      0.67 o 
   0   1   9      131.42      135.36      3.22 o 
   1   1   9      549.26      525.09     12.19 o 
   2   1   9       25.03       23.43      1.14 o 
   3   1   9       28.02       24.79      1.14 o 
   4   1   9        2.69        2.87      0.57 o 
   5   1   9       63.86       67.73      2.08 o 
 -11   2   9        6.23        8.97      1.14 o 
 -10   2   9        4.34        5.47      0.80 o 
  -9   2   9       14.11       13.28      1.14 o 
  -8   2   9       35.97       45.00      1.70 o 
  -7   2   9        0.02       -0.27      0.57 o 
  -6   2   9       60.68       60.98      1.50 o 
  -5   2   9      139.37      132.57      3.14 o 
  -4   2   9       84.26       84.46      1.98 o 
  -3   2   9       33.57       34.14      0.89 o 
  -2   2   9        5.37        3.99      0.46 o 
  -1   2   9       54.98       52.98      1.28 o 
   0   2   9        5.63        5.20      0.79 o 
   1   2   9      151.14      148.58      3.41 o 
   2   2   9       62.95       59.06      1.74 o 
   3   2   9        1.32        0.80      0.57 o 
   4   2   9        9.84        9.73      1.47 o 
   5   2   9       14.57       17.41      1.14 o 
 -10   3   9        0.27        0.00      0.80 o 
  -9   3   9        0.40        1.95      0.64 o 
  -8   3   9      231.72      252.47      5.96 o 
  -7   3   9       21.37       22.51      0.97 o 
  -6   3   9        0.01       -0.45      0.45 o 
  -5   3   9       71.27       65.10      1.59 o 
  -4   3   9       38.67       38.78      1.76 o 
  -3   3   9        1.02        1.22      0.39 o 
  -2   3   9       35.97       30.95      0.89 o 
  -1   3   9       51.61       52.26      1.28 o 
   0   3   9        1.65        1.34      0.34 o 
   1   3   9       17.03       15.30      0.95 o 
   2   3   9       69.96       71.73      2.08 o 
   3   3   9       50.60       50.86      1.70 o 
   4   3   9       13.08       12.33      0.95 o 
   5   3   9       71.16       76.29      2.27 o 
 -10   4   9        3.71        2.41      1.07 o 
  -9   4   9       20.18       21.14      1.87 o 
  -8   4   9      116.14      110.58      2.93 o 
  -7   4   9       27.67       32.91      1.13 o 
  -6   4   9       17.23       17.10      0.82 o 
  -5   4   9       86.02       81.99      1.85 o 
  -4   4   9      171.98      160.77      3.19 o 
  -3   4   9        1.38        2.94      0.80 o 
  -2   4   9       19.80       15.79      0.95 o 
  -1   4   9        6.37        5.13      0.94 o 
   0   4   9       12.73       11.48      0.75 o 
   1   4   9        0.66        1.02      0.45 o 
   2   4   9        1.06        0.59      0.45 o 
   3   4   9        6.61        5.90      0.67 o 
   4   4   9        6.62        5.02      0.64 o 
   5   4   9       23.27       28.78      1.32 o 
  -9   5   9        0.30        0.27      0.57 o 
  -8   5   9        1.08        0.92      0.64 o 
  -7   5   9        6.03        8.37      0.95 o 
  -6   5   9        2.31        3.21      0.57 o 
  -5   5   9        1.59        2.23      0.46 o 
  -4   5   9       33.72       36.52      1.08 o 
  -3   5   9      149.83      133.31      3.31 o 
  -2   5   9       22.81       22.21      1.14 o 
  -1   5   9        3.30        3.77      0.57 o 
   0   5   9       70.01       73.06      2.94 o 
   1   5   9       34.61       33.12      1.22 o 
   2   5   9        7.94        8.20      1.07 o 
   3   5   9        6.53        6.33      1.07 o 
   4   5   9        3.39        4.59      0.67 o 
  -9   6   9        2.75        2.14      1.07 o 
  -8   6   9       15.97       16.63      1.32 o 
  -7   6   9        9.96       10.25      1.03 o 
  -6   6   9        4.76        4.30      0.76 o 
  -5   6   9        0.20        0.40      0.57 o 
  -4   6   9        2.92        3.88      0.57 o 
  -3   6   9       48.11       58.08      1.89 o 
  -2   6   9        3.57        2.14      0.80 o 
  -1   6   9       16.81       16.07      0.95 o 
   0   6   9       17.07       17.77      1.03 o 
   1   6   9        2.88        2.14      0.57 o 
   2   6   9       17.74       16.55      1.03 o 
   3   6   9       11.12       12.87      0.95 o 
   4   6   9       28.46       29.11      1.47 o 
  -8   7   9        0.79       -0.27      0.80 o 
  -7   7   9        1.82        0.40      0.57 o 
  -6   7   9        1.73        0.40      0.57 o 
  -5   7   9       23.34       20.49      1.14 o 
  -4   7   9        6.00        5.08      0.80 o 
  -3   7   9       32.12       39.82      1.74 o 
  -2   7   9        0.75        0.67      0.57 o 
  -1   7   9        5.74        3.92      0.57 o 
   0   7   9        0.65        0.64      0.54 o 
   1   7   9       18.19       16.06      1.47 o 
   2   7   9        2.13        1.74      0.57 o 
   3   7   9        6.50        3.66      0.57 o 
  -7   8   9        3.48        2.41      1.07 o 
  -5   8   9       15.08       16.86      1.61 o 
  -4   8   9       32.60       34.06      1.61 o 
  -3   8   9        6.27        4.82      0.64 o 
  -2   8   9        5.06        5.26      0.64 o 
  -1   8   9        0.04        0.13      0.57 o 
   0   8   9        0.12        0.80      0.57 o 
   1   8   9        1.36        2.27      0.57 o 
   2   8   9       23.87       31.31      2.14 o 
  -5   9   9        0.24       -0.27      0.80 o 
  -4   9   9        5.28        4.82      1.07 o 
  -3   9   9        0.49        0.54      0.80 o 
  -2   9   9        2.08        1.34      0.80 o 
  -1   9   9        1.33        2.94      1.07 o 
   0   9   9        3.23        3.48      1.07 o 
   1   9   9        0.14        0.80      0.80 o 
 -10   0  10        2.65        0.80      0.80 o 
  -9   0  10        2.37        3.75      1.07 o 
  -8   0  10        0.34        0.80      0.80 o 
  -7   0  10       30.61       28.37      1.87 o 
  -6   0  10      300.66      308.75     10.18 o 
  -5   0  10      122.29      114.02      4.28 o 
  -4   0  10       19.61       18.23      1.03 o 
  -3   0  10       36.28       36.13      1.41 o 
  -2   0  10      112.58      105.65      2.74 o 
  -1   0  10       76.59       73.73      2.06 o 
   0   0  10       80.61       88.05      3.21 o 
   1   0  10       93.81       94.21      3.48 o 
   2   0  10      271.91      278.19      8.57 o 
   3   0  10       30.91       28.90      1.87 o 
   4   0  10       43.58       43.62      2.14 o 
 -10   1  10        2.63        2.33      0.64 o 
  -9   1  10        6.69        9.37      1.14 o 
  -8   1  10       19.11       21.31      1.32 o 
  -7   1  10        0.20       -0.40      0.57 o 
  -6   1  10       21.61       23.15      1.34 o 
  -5   1  10       42.30       42.43      1.18 o 
  -4   1  10      121.53      115.65      2.42 o 
  -3   1  10      135.82      139.09      2.37 o 
  -2   1  10       21.65       18.43      2.09 o 
  -1   1  10        0.18       -0.54      0.54 o 
   0   1  10       32.66       32.81      1.22 o 
   1   1  10       94.86      102.88      3.21 o 
   2   1  10        1.71        1.07      1.34 o 
   3   1  10        4.76        2.87      0.57 o 
   4   1  10        9.11        9.43      0.95 o 
 -10   2  10        3.61        2.26      0.64 o 
  -9   2  10        1.01        0.80      0.57 o 
  -8   2  10       14.58       19.74      2.27 o 
  -7   2  10       14.73       11.04      1.47 o 
  -6   2  10        1.78        0.89      0.46 o 
  -5   2  10        5.72        4.91      0.53 o 
  -4   2  10      211.97      217.35      4.12 o 
  -3   2  10      974.72      951.23     16.51 o 
  -2   2  10       46.83       40.72      1.03 o 
  -1   2  10       31.03       30.08      0.97 o 
   0   2  10       15.72       18.48      0.95 o 
   1   2  10       69.89       70.32      1.98 o 
   2   2  10        0.53       -0.70      0.80 o 
   3   2  10        0.16        0.00      0.80 o 
   4   2  10        1.55        1.20      0.57 o 
 -10   3  10        2.42        1.87      1.07 o 
  -9   3  10        0.21        0.94      0.57 o 
  -8   3  10       17.37       18.03      1.22 o 
  -7   3  10        0.19       -0.57      0.57 o 
  -6   3  10       37.27       35.24      1.13 o 
  -5   3  10        0.02       -0.10      0.34 o 
  -4   3  10        4.33        3.05      0.46 o 
  -3   3  10       14.84       15.91      0.87 o 
  -2   3  10        4.37        3.50      0.57 o 
  -1   3  10        3.92        1.64      0.39 o 
   0   3  10       58.09       61.30      1.79 o 
   1   3  10       89.85       89.42      2.68 o 
   2   3  10       16.12       13.47      1.07 o 
   3   3  10        6.00        4.19      0.57 o 
   4   3  10        1.24        0.54      0.57 o 
  -9   4  10        6.68        9.90      1.61 o 
  -8   4  10       51.25       57.88      1.98 o 
  -7   4  10        9.28        7.23      0.74 o 
  -6   4  10       56.00       58.99      1.59 o 
  -5   4  10        3.48        2.96      0.46 o 
  -4   4  10        8.73        6.43      0.88 o 
  -3   4  10        1.80        1.78      0.46 o 
  -2   4  10       92.54       96.35      3.75 o 
  -1   4  10        9.80        9.39      1.20 o 
   0   4  10        8.14        9.80      0.77 o 
   1   4  10       76.04       78.32      2.08 o 
   2   4  10        7.07        6.41      1.47 o 
   3   4  10        3.29        2.97      0.57 o 
   4   4  10       15.91       18.46      1.61 o 
  -9   5  10       12.08       11.77      1.61 o 
  -8   5  10        0.48        2.27      0.76 o 
  -7   5  10       36.50       36.01      1.51 o 
  -6   5  10        8.54        7.60      0.73 o 
  -5   5  10        2.80        3.77      0.57 o 
  -4   5  10      112.88      123.14      3.03 o 
  -3   5  10       14.43       15.42      1.03 o 
  -2   5  10       21.97       28.10      1.32 o 
  -1   5  10        8.20        7.27      0.94 o 
   0   5  10        2.15        1.87      0.80 o 
   1   5  10        0.36       -0.16      0.45 o 
   2   5  10        7.96        4.82      0.80 o 
   3   5  10        3.69        1.87      0.57 o 
  -8   6  10        9.45       12.04      1.61 o 
  -7   6  10        0.04        0.13      0.57 o 
  -6   6  10       18.34       17.94      1.14 o 
  -5   6  10       11.18       12.50      1.03 o 
  -4   6  10        0.11        0.40      0.57 o 
  -3   6  10        1.00        1.20      0.57 o 
  -2   6  10       28.96       32.91      1.87 o 
  -1   6  10       39.82       36.93      2.14 o 
   0   6  10       32.36       30.24      1.87 o 
   1   6  10        0.81        0.54      0.80 o 
   2   6  10        1.58        2.94      0.80 o 
   3   6  10        2.17        0.80      0.80 o 
  -7   7  10        0.05        1.07      0.80 o 
  -6   7  10        1.34        0.80      0.80 o 
  -5   7  10        5.57        4.28      0.76 o 
  -4   7  10        0.91        0.00      0.80 o 
  -3   7  10        0.07        0.54      0.80 o 
  -2   7  10        0.47        0.00      0.54 o 
  -1   7  10        2.55        1.87      0.80 o 
   0   7  10        7.01        7.49      1.34 o 
   1   7  10        0.64        1.07      0.80 o 
  -9   1  11       16.40       18.89      1.32 o 
  -8   1  11       10.62       13.55      1.14 o 
  -7   1  11        2.71        3.82      0.76 o 
  -6   1  11        3.89        3.30      0.64 o 
  -5   1  11      142.45      144.02      2.88 o 
  -4   1  11      101.01      106.19      2.57 o 
  -3   1  11       11.34       16.97      0.73 o 
  -2   1  11        5.24        4.32      0.51 o 
  -1   1  11        0.03       -0.23      0.34 o 
   0   1  11        4.58        4.35      0.57 o 
   1   1  11      189.00      200.24      4.54 o 
   2   1  11       10.04       10.55      1.07 o 
   3   1  11       13.08       12.27      1.03 o 
  -9   2  11        0.00        0.40      0.57 o 
  -8   2  11       27.52       27.04      2.01 o 
  -7   2  11       68.48       72.56      2.27 o 
  -6   2  11        6.36        4.11      0.64 o 
  -5   2  11        0.06        0.62      0.46 o 
  -4   2  11        1.93        1.43      0.46 o 
  -3   2  11        0.53        1.07      0.46 o 
  -2   2  11        0.26       -0.05      0.45 o 
  -1   2  11        0.78        0.57      0.50 o 
   0   2  11        1.89        1.34      0.80 o 
   1   2  11       69.51       73.08      2.08 o 
   2   2  11        0.01       -0.57      0.57 o 
   3   2  11        0.05       -0.80      0.80 o 
  -9   3  11        0.56        0.13      0.57 o 
  -8   3  11        0.08        0.27      0.57 o 
  -7   3  11        3.48        4.28      1.07 o 
  -6   3  11       55.06       59.20      1.59 o 
  -5   3  11        0.08       -0.27      0.46 o 
  -4   3  11        0.35        1.16      0.46 o 
  -3   3  11       25.13       22.72      0.97 o 
  -2   3  11        0.74        0.80      0.57 o 
  -1   3  11        1.86        1.20      0.57 o 
   0   3  11       92.51      101.38      2.81 o 
   1   3  11       68.10       69.59      2.08 o 
   2   3  11       76.19       82.70      2.27 o 
   3   3  11        2.64        1.61      0.80 o 
  -8   4  11       30.35       31.64      1.41 o 
  -7   4  11        1.04       -0.13      0.57 o 
  -6   4  11       43.65       47.93      1.44 o 
  -5   4  11       22.38       22.73      1.02 o 
  -4   4  11        1.11        1.78      0.46 o 
  -3   4  11      103.19      120.44      4.55 o 
  -2   4  11        7.01        7.01      0.84 o 
  -1   4  11        1.20        0.54      0.57 o 
   0   4  11        1.52        1.61      0.80 o 
   1   4  11        0.16       -0.40      0.57 o 
   2   4  11        2.55        1.34      0.80 o 
  -8   5  11       38.42       45.98      1.79 o 
  -7   5  11        0.78        1.11      0.64 o 
  -6   5  11        8.68        8.11      0.82 o 
  -5   5  11        3.68        3.71      0.50 o 
  -4   5  11        0.90        0.67      0.57 o 
  -3   5  11       17.89       22.44      1.22 o 
  -2   5  11        0.00        0.54      0.80 o 
  -1   5  11        4.70        3.75      0.80 o 
   0   5  11        0.16       -0.54      0.80 o 
   1   5  11        0.15        1.34      0.80 o 
   2   5  11        6.84        4.82      1.07 o 
  -7   6  11        3.63        5.62      1.07 o 
  -6   6  11        7.32        8.30      1.61 o 
  -5   6  11        1.59        0.94      0.57 o 
  -4   6  11        2.63        1.74      0.57 o 
  -3   6  11        3.27        3.48      0.80 o 
  -2   6  11        0.79       -0.54      0.80 o 
  -1   6  11       30.65       38.53      2.14 o 
  -8   0  12        7.66        9.90      1.61 o 
  -7   0  12        0.74        1.34      0.80 o 
  -6   0  12        5.80        4.28      1.07 o 
  -5   0  12        1.97        1.87      0.80 o 
  -4   0  12       28.27       30.77      2.14 o 
  -3   0  12      387.23      416.47      9.17 o 
  -2   0  12       23.92       20.99      1.22 o 
  -1   0  12        2.65        1.87      0.80 o 
   0   0  12       53.83       67.71      2.94 o 
   1   0  12       67.03       74.13      2.94 o 
  -8   1  12        0.01        0.67      0.57 o 
  -7   1  12        1.60        0.94      0.57 o 
  -6   1  12        0.59        0.13      0.57 o 
  -5   1  12       10.72       13.41      1.47 o 
  -4   1  12        3.00        3.50      0.76 o 
  -3   1  12      113.29      131.31      3.05 o 
  -2   1  12        8.70        5.90      0.69 o 
  -1   1  12        1.89        0.00      0.80 o 
   0   1  12       13.05       13.65      1.14 o 
   1   1  12       52.50       63.56      2.08 o 
  -8   2  12       11.89       16.69      1.22 o 
  -7   2  12        0.10       -0.13      0.57 o 
  -6   2  12        4.62        3.21      1.07 o 
  -5   2  12        2.49        2.00      0.85 o 
  -4   2  12       15.49       20.37      0.93 o 
  -3   2  12       24.22       27.62      1.08 o 
  -2   2  12       77.91       82.54      3.21 o 
  -1   2  12       10.05        7.49      1.07 o 
   0   2  12       24.71       28.38      1.32 o 
   1   2  12        0.54        1.47      0.57 o 
  -8   3  12        0.44        0.67      0.57 o 
  -7   3  12        4.60        5.41      0.76 o 
  -6   3  12       42.49       43.68      1.33 o 
  -5   3  12       37.54       42.27      2.27 o 
  -4   3  12       39.87       41.16      1.28 o 
  -3   3  12        0.46        0.80      0.57 o 
  -2   3  12        3.72        5.02      0.64 o 
  -1   3  12        5.10        4.34      0.64 o 
   0   3  12        0.32        0.27      0.57 o 
   1   3  12        0.14        0.54      0.80 o 
  -7   4  12        2.16        1.83      1.20 o 
  -6   4  12        2.56        1.43      0.46 o 
  -5   4  12        9.91        8.69      0.82 o 
  -4   4  12       11.99       13.78      1.14 o 
  -3   4  12       13.53       15.13      1.14 o 
  -2   4  12        2.37        1.74      0.57 o 
  -1   4  12        1.09        0.13      0.57 o 
  -6   5  12       10.37       11.46      1.03 o 
  -5   5  12        4.71        4.42      0.76 o 
  -4   5  12       47.33       48.53      1.79 o 
  -3   5  12       55.70       63.42      2.94 o 
  -2   5  12       17.99       19.27      1.87 o 
  -4   6  12       10.81       15.52      1.61 o 
  -7   1  13       18.86       22.92      1.32 o 
  -6   1  13        0.03       -0.13      0.57 o 
  -5   1  13       13.01       16.46      1.14 o 
  -4   1  13        6.21        6.74      0.84 o 
  -3   1  13       10.96       16.57      0.97 o 
  -2   1  13        2.09        1.87      0.64 o 
  -1   1  13        0.36       -0.27      0.57 o 
  -6   2  13        0.16        0.40      0.57 o 
  -5   2  13        2.46        1.68      0.64 o 
  -4   2  13       31.57       33.76      1.24 o 
  -3   2  13        2.46        4.49      0.64 o 
  -2   2  13        6.15        6.05      0.76 o 
  -6   3  13        5.04        5.63      0.76 o 
  -5   3  13       15.05       17.26      0.93 o 
  -4   3  13        1.77        1.98      0.55 o 
  -3   3  13       33.35       38.27      2.41 o 
  -2   3  13        0.01        0.00      0.80 o 
  -4   4  13        1.98        2.68      1.07 o 
  -3   4  13        4.34        5.35      1.07 o 
  -2   4  13        0.24       -0.27      0.80 o 
                                                 
